# Supplementary material for: Demystifying the link between periodontitis and oral cancer: a systematic review integrating clinical, pre-clinical, and in vitro data
Source: Cancer Metastasis Rev. 2025 Sep 9;44(3):67. doi: 10.1007/s10555-025-10285-z (PMC12420769; doi:10.1007/s10555-025-10285-z)
Supplement: Supplementary file 2 — Supplementary file2 (XLSX 169 KB) [file 10555_2025_10285_MOESM2_ESM.xlsx]

## Sheet: Human
HUMAN STUDIES
					Population chacaracteristics Periodontal disease								Population chacaracteristics Cancer
Study ID	Title	Aim of study	Study design	Country in which the study conducted	Number of individuals Control	Number of individuals Case	Age Control	Age Case	Gender Control	Gender Case	Criteria for subjects selection Control	Criteria for subjects selection Case	Number of individuals Control	Number of individuals Case	Age Control	Age Case	Gender Control	Gender Case	Criteria for subjects selection Control	Criteria for subjects selection Case	Criteria for subjects selection Location	PD assessment	Cancer assessment	Confunding factors - Smoking habits	Confunding factors - Systemic disease	Data adjusted for	OR (95% CI)	Relationship between periodontal disease and oral cancer	Periodontal pathogens evaluation Yes/No	Periodontal pathogens evaluation Sample	Periodontal pathogens evaluation Measurement method	Periodontal pathogens evaluation Bacteria type	Tissue evaluation Yes/No	Tissue evaluation Sample	Tissue evaluation Methods of analysis	Tissue evaluation Markers	Main outcomes	Abbreviations
Börnigen 2017	Alterations in oral bacterial communities are associated with risk factors for oral and oropharyngeal cancer.	The study compared the composition, diversity, and function of the oral microbiomes of 121 oral cancer patients to 242 age- and gender-matched controls using a metagenomic multivariate analysis pipeline.	Case-control study	United States	Without cancer No PD: 189 With PD: 47	With cancer No PD: 80 With PD: 35	NI	NI	NI	NI	NA	NA	242	121	NI	NI	M: 188 F: 54	M: 94 F: 27	Patients older than 17 years with no history of cancer who were evaluated as an outpatient for any benign condition at the same otolaryngology service where cases were enrolled.	Patients older than 17 years and were newly diagnosed with a histologically confirmed squamous cell carcinoma	Oral cavity (n= 43) Oropharynx (n= 64) Unknown primary (n=5)	The patient self-reported a previous diagnosis of periodontitis made by a dental health provider	Biopsy	Y	Y	NI	NI	Positive	Yes	Oral rinse samples	16S rRNA gene sequencing	NA	No	-	-	-	History of periodontal disease was associated only with minor microbial effects in the analyzed population. Few significantly different clades were detected in patients with a history of periodontal disease; only the Fusobacterium, Leptotrichiaceae, Eikenella, and Capnocytophaga genera were increased.	PD: Periodontal disease NI: Not informed NA: Not applied
Chang 2013	Investigating the association between oral hygiene and head and neck cancer.	The study aimed to examine the association between oral hygiene and head and neck cancer and whether this association differed by the consumption of alcohol, betel quid, or cigarette and by the genetic polymorphisms of inflammation-related genes.	Case-control study	Taiwan	Without cancer No gum bleeding: 192 Occasional gum bleeding: 93 Frequent gum bleeding: 10	With oral cancer No gum bleeding: 166 Occasional gum bleeding: 112 Frequent gum bleeding: 30	NI	NI	NI	NI	NA	NA	296	317	53.1 ± 0.6	54.6 ± 0.6	M: 280 F: 16	M: 300 F: 17	Patients who underwent surgery for non-cancerous diseases unrelated to the consumption of alcohol, betel quid, and cigarette, and had no previous diagnosis of cancer.	Patients newly diagnosed with pathologically confirmed SCC located in oral cavity, oropharynx, hypopharynx, and larynx, who had no previous diagnosis of cancer.	Oral cancer (n=212) Pharyngeal cancer (n=75) Laryngeal cancer (n=30)	Self-reported frequency of gum bleeding (never/occasional/frequent)	NI	Y	Y	Sex, age, education, alcohol drinking (frequency), betel quid use (pack-years), and cigarette smoking (pack-years)	Unconditional logistic regression Oral cancer: Occasional gum bleeding: OR:1.57; 95%CI: 0.99-2.50; p=NI) Frequent gum bleeding: OR: 3.11; 95%CI: 1.24-7.82; p=NI)	Positive	No	-	-	-	No	-	-	-	Poor oral health status (frequent gum bleeding and missing more than 20 teeth) was significantly associated with an elevated risk of oral and pharyngeal cancer, but not laryngeal cancer.	SCC: Squamous cell carcinoma NI: Not informed NA: Not applied
Chang 2019	The prevalence rate of periodontal pathogens and its association with oral squamous cell carcinoma.	The study aimed to determine whether periodontal pathogens may affect oral cancer development.	Case-control study	China	Without cancer PD (mm): 1.60 ± 0.24 AL (mm): 0.12 ± 0.07 SBI (0-5): 0.31 ± 0.12	With oral cancer PD (mm): 3.82 ± 0.34 AL (mm): 4.08 ± 0.95 SBI (0-5): 2.86 ± 0.44	NI	NI	NI	NI	NA	NA	30	61	55.4 ± 10.2	57.4 ± 10.4	M: 17 F: 13	M: 39 F: 22	Volunteers who provided normal control tissues had no periodontal disease and other systemic diseases.	Patients had primary OSCC without other types of malignant tumours.	NI	Periodontal clinical examination	Biopsy	Y	N	NA	NA	Positive	Yes	1) Tissue 2) Subgingival plaque	1) RT-qPCR 2) 16S rRNA gene sequencing (only 6 tissue and subgingival plaque samples of 6 OSCC patients) 3) Fluorescence in situ hybridization	1) Pg, Fn and Ss 3) Pg	Yes	Tissue	1) Immunohistochemistry 2) H&E	1) Anti-P-CK (pan-cytokeratin) 2) Anti-Ki-67	1) The periodontal clinical parameters PD, CAL, and SBI were significantly higher in the cancer group and patients with poor periodontal conditions were more likely to exhibit lymph node metastasis, poor tissue differentiation and a more advanced clinical stage. 2) The dominant bacterial genera were Capnocytophaga, Fusobacterium, Haemophilus, Porphyromonas, Prevotella, Streptococcus and Neisseria…	PD: Periodontal probing depth AL: Clinical attachment loss SBI: Sulcus bleeding index OSCC: Oral squamous cell carcinoma RT-qPCR: quantitative real-time polymerase chain reaction Pg: Porphyromonas gingivalis Fn: Fusobacterium nucleatum Ss: Streptococcus sanguinis H&E: Hematoxylin and eosin NI: Not informed NA: Not applied
Chang 2024	Poor dental health as a risk factor for alveolar ridge malignancies.	The study aimed to determine the association between poor dental health and risk of OCSCC at individual tumor subsites	Case-control study	United States	Without cancer Gum disease (tooth loss): 103	With oral cancer Gum disease (tooth loss): 42	NI	NI	NI	NI	NA	NA	1392	338	62±12	59±12	M: 963 F: 429	M: 216 F: 122	Adults without head and neck cancer	Adults with primary OCSCC and an identifiable tumor subsite.	Tongue (n = 178) FOM (n = 86) Alveolar ridge (n = 23) RMT (n = 23) Hard palate (n = 19) Buccal (n = 9)	Self reported etiology of missing teeth (tooth decay, gum disease, trauma, other)	Biopsy	Y	N	NA	NA	Positive	No	-	-	-	No	-	-	-	Patients with OCSCC were more likely to report gum disease as an etiology for tooth loss compared to controls (16% vs 9%, p=0.001).	OCSCC: oral cavity squamous cell cancer FOM: Floor of mouth RMT: retromolar trigone NI: Not informed NA: Not applied
de Moraes 2016	Association between chronic periodontitis and oral/ oropharyngeal cancer.	The study aimed to assess the association between the extent and severity of chronic periodontitis and oral cavity and/or oropharyngeal cancer.	Case-control study	Brazil	Without cancer Generalized chronic periodontitis: 10 Severe chronic periodontitis: 13	With cancer Generalized chronic periodontitis: 28 Severe chronic periodontitis: 31	NI	NI	NI	NI	NA	Severe chronic periodontitis: presence of at least 2 sites with CAL ≥6 mm and PPD ≥7 mm at proximal sites of two different teeth. Generalized chronic periodontitis: presence of at least 30% of the measured sites with CAL ≥4 mm	40	35	55.4±9.4	56.1±8.4	M: 36 F: 4	M: 32 F: 3	Patients and/or accompanying persons at the National Institute of Traumatology and Orthopedics (INTO) Rio de Janeiro, Brazil, who did not have diagnosis of any type of cancer	Diagnosed with oral/oropharyngeal cancer (SCC), during their first appointment at the head and neck surgery outpatient service were examined within a 10-month period.	Mouth floor (12%) Base of tongue )15%) Tonsils (3%) Epiglottis (3%) Gingival border (3%) Palate (3%) Lateral border of tongue (21%) Oropharyngeal (40%)	Periodontal clinical parameters	Biopsy	Y	Y	Tobacco and Alcohol	Logistic regression Severity OR: 10.9; 95%CI: 1.9-61.2; p=0.006 Extension OR: 12.5; 95%CI: 2.3-67.6; p= 0.003	Positive	No	-	-	-	No	-	-	-	Chronic generalized periodontitis was predominant in 80% of patients with oral and/or oropharyngeal cancer. Eighty nine percent of the patients in the case group presented severe chronic periodontitis. The extent and severity of chronic periodontitis remained as risk indicators for oral cavity and/or oropharyngeal cancer even after the adjustments for traditional confound factors, i.e. smoking an…	SCC: Squamous cell carcinoma NI: Not informed NA: Not applied
de Rezende 2008	Oral health changes in patients with oral and oropharyngeal cancer.	The study aimed to assess the association between oral hygiene, periodontal disease, oropharyngeal and oral cancer.	Case-control study	Brazil	Without cancer No PD: 32 With PD: 18	With cancer No PD: 8 With PD: 42	NI	NI	NI	NI	CPITN: 0, 1 and 2	CPITN: 3 and 4	50	50	<40: 2 41-50: 27 51-60: 10 61-70: 7 >70: 4	<40: 1 41-50: 13 51-60: 24 61-70: 10 >70: 2	M: 43 F: 7	M: 45 F: 5	Cancer-free subjects	Subjects with untreated oral and oropharyngeal squamous cell carcinoma.	Oropharyngeal and oral	Oral clinical examination was conducted to look for signs of periodontal disease using the CPITN	NI	NI	NI	NA	NA	Positive	No	-	-	-	No	-	-	-	Periodontal examination show a significant difference among cancer patients, as 76% of them had advanced periodontal disease and periodontal pockets deeper than 6 millimeters. In contrast, only 10% of the control group members had similar degrees of disease.	CPITN: Community Periodontal Index of Treatment Need PD: Periodontal disease NI: Not informed NA: Not applied
Dickey 2024	A cross‑sectional study of the association of dental health factors with progression and all‑cause mortality in men diagnosed with HPV‑associated oropharyngeal cancer	The study aimed to assess the association between dental fitness of patients recently diagnosed with HPV-OPC and the treatment outcomes of cancer recurrence and death.	Cohort study	United States	NA	HPV-positive OPC Gingival index (0-1): 62 Gingival index (2-3): 51 Pocket Depth (0-4 mm): 81 Pocket Depth (4-6 mm): 70 Pocket Depth (7+ mm): 21 Loss of attachment (No): 51 Loss of attachment (Yes): 95 Alveolar Bone Loss (No): 47 Alveolar Bone Loss (Yes): 111	NI	NI	NI	NI	NA	NA	NA	206	NA	62.0 (38.8–87.5)	NA	M: 206 F: 0	NA	Patients with a newly diagnosed oropharyngeal squamous cell carcinoma.	Tonsil (n=113) Base of tongue (n=88) Other (n=5)	Total number of teeth lost, gingival index, pocket depth, presence of loss of attachment, and presence of alveolar bone loss were assessed from the last dental office visit.	NI	Y	NI	Age, stage and smoking	Cox proportional hazards models Progression or mortality risk Gingival index: OR: 1.32; 95%CI: 0.54 - 5.27; p=0.534 Pocket Depth (4-6 mm): OR: 1.46; 95%CI:0.64 - 3.33; p=0.100 Pocket Depth (7+ mm): OR: 2.33; 95%CI: 0.84 - 6.42; p=0.100 Loss of attachment: OR: 1.45; 95%CI: 0.57 - 3.69; p=0.438 Alveolar Bone Loss: OR: 1.69; 95%CI: 0.60 - 4.74; p=0.314 Mortality risk Gingival index: OR: 1.96; 95%CI:…	Positive	No	-	-	-	No	-	-	-	Greater pocket depth was associated with increased risk of death after cancer diagnosis after controlling for age, stage, and smoking status. Furthermore, all deaths were observed among individuals with loss of alveolar attachment.	HPV: Human Papilloma Virus OCP: Oropharyngeal cancers NI: Not informed NA: Not applied
Divaris 2010	Oral health and risk for head and neck squamous cell carcinoma: the Carolina Head and Neck Cancer Study	The study aimed to investigate the association between oral health indicators and SCCHN risk in the context of a large population-based study.	Case-control study	United States	NI	NI	NI	NI	NI	NI	NA	NA	1361	1289	61.5	58.9	M: 945 F: 416	M: 984 F: 305	Adults residents of the same region, who had never been diagnosed with head and neck cancer	Patients with newly diagnosed first primary invasive squamous cell carcinoma	Oral (n=692) Pharyngeal (n=136) Laryngeal (n=461)	Self-reported oral health variables (history of self-reported tooth mobility, or ‘‘teeth loose in their socket due to disease")	Biopsy	Y	N	Age, sex, race, education, smoking status and intensity, drinking status, cumulative ethanol consumption, and fruit and vegetable consumption	Unconditional logistic regression Self-reported history of tooth mobility All sites: OR: 1.33; 95%CI: 1.07- 1.65; p=NI Oral sites: OR 1.22; 95%CI: 0.94 - 1.59; p=NI	Positive	No	-	-	-	No	-	-	-	A self-reported history of tooth mobility was moderately associated with increased SCCHN risk (33%); however, the association did not persist among non-smokers.	SCCHN: Squamous cell carcinoma of the head and neck NI: Not informed NA: Not applied
Eliot 2013	Periodontal disease and mouthwash use are risk factors for head and neck squamous cell carcinoma.	The study aimed to examine associations between oral hygiene, including history of periodontal disease and mouthwash use, and risk of HNSCC.	Case-control study	United States	Without cancer Without PD: 417 With PD: 150	With cancer Without PD: 342 With PD: 171	NI	NI	NI	NI	NA	NA	567	513	60.5 ±10.8	56.0 ±11.3	M: 420 F: 147	M: 377 F: 136	No HNSCC	With HNSCC	Oral cavity (n=148) Pharyngeal (n=293) Laryngeal (n=68) Missing site (n=4)	Periodontal disease assessed by questionnaire (self-reported)	NI	Y	NI	Age, race, sex, pack years smoked, average alcoholic drinks per week, education status and income level.	Logistic regression All sites: OR = 1.09; 95%CI: 1.02 - 1.16; p=0.01 Oral cavity: OR: 1.07; 95%CI: 1.00- 1.13; p= 0.06	Positive	No	-	-	-	No	-	-	-	Having a history of periodontal disease was associated with a statistically significant increase in risk of HNSCC which was similar for all tumor sites.	HNSCC: Head and neck squamous cell carcinoma PD: Periodontal disease NI: Not informed
Farquhar 2017	Poor oral health affects survival in head and neck cancer.	The study aimed to estimate the impact of oral health indicators on survival in a large population-based HNSCC cohort.	Case-control study	United States	Without cancer No gum disease: 1022 With gum disease: 366 No permanent tooth lost due to disease: 1071 Permanent tooth loss due to disease: 321	With cancer No gum disease: 926 With gum disease: 443 No permanent tooth lost due to disease: 843 Permanent tooth loss due to disease: 525	NI	NI	NI	NI	NA	NA	1396	1381	NI	NI	M: 966 F: 430	M: 1051 F: 330	No HNSCC	First primary HNSCC	Oral cavity (n=211) Oropharynx (n=371) Hypopharynx (n=68) Larynx (n=479) NOS(n=249)	Structured questionnaire assessed by trained nurse interviewers (history of tooth mobility or “teeth loose in their socket” because of disease and gum disease diagnosed by a dentist)	NI	Y	NI	Gender, age, race, education, annual income, insurance status, smoking, and alcohol use.	NA	Negative	No	-	-	-	No	-	-	-	Lost teeth, gum disease, and loose teeth did not show any association with survival.	HNSCC: Squamous cell carcinoma of the head and neck NI: Not informed NA: Not applied
Farran 2019	Periodontal status at diagnosis predicts non-disease-specific survival in a geographically defined cohort of patients with oropharynx squamous cell carcinoma.	The study aimed to evaluate whether the level of periodontal pathology, measured from OPGs obtained at diagnosis, can differentiate between hr-HPV(-) and hr-HPV(+) patients. Additionally, it aimed to predict disease-specific and non-disease-specific survival among OPSCC patients.	Cohort study	Norway	HPV (+) No vertical bone loss: 40 With vertical bone loss: 18 No horizintal bone loss: 32 With horizontal bone loss: 26	HPV (-) No vertical bone loss: 20 With vertical bone loss: 12 No horizintal bone loss: 10 With horizontal bone loss: 22	NI	NI	NI	NI	NA	NA	NA	90	NA	NI	NA	M: 72 F: 18	NA	Patients diagnosed with OPSCC	Base of the tongue (n=15) Soft palate (n=7) Uvula (n=2) Tonsillar pillar (n=2) Tonsil (n=55) Vallecular (n=1) Epiglottis (n=1) Side wall oropharynx (n=2) Posterior wall oropharynx (n=2) Overlapping oropharynx (n=3)	One examiner recorded radiographic parameters from both premolars and molars in a blinded manner. Measurements were taken from both mesial and distal surfaces. The parameters assessed included radiographic alveolar bone loss, number of missing and filled teeth, number of residual roots, and number of apical radiolucencies.	Clinical examination; CT/MRI scans of the primary tumor site, neck, thorax and liver; and ultrasonography examination of the neck including fine-needle aspiration cytology if indicated.	Y	NI	Gender, age at diagnosis, smoking history, HPV status, and TN stage.	Cox regression survival analyses: Vertical bone loss (RR: 2.51; 95%CI: 1.18–5.35; p<0.05) Horizontal bone loss (RR: 3.45; 95%CI: 1.44–8.25; p<0.01) Bone loss as well as apical radiolucency (RR: 1.32; 95%CI: 1.02–1.70; p<0.05)	Positive	No	-	-	-	No	-	-	-	The presence of periodontal pathology at the time of OPSCC diagnosis, especially horizontal bone loss indicative of periodontitis, partially distinguished between hr-HPV statuses and significantly predicted long-term prognosis, particularly non-disease-specific survival.	OPGs: Orthopantogram OPSCC: Oropharynx squamous cell carcinoma hr-HPV: High risk Human Papilloma Virus CT/MRI: computed tomography/ Magnetic resonance imaging NI: Not informed NA: Not applied
Farran 2024	Periodontitis and dental quality of life predict long-term survival in head and neck cancer	The study aims to assess both five-year and long-term survival predictions in a general HNSCC cohort, focusing on periodontal pathology measured from OPG at diagnosis and HRQoL scores obtained at the same time. Additionally, the study analyzed results with and without including index HNSCC mortality to comprehensively evaluate these survival predictions.	Cohort study	Norway	HPV (+) No vertical bone loss: 15 With vertical bone loss: 5 No horizintal bone loss: 15 With horizontal bone loss: 5	HPV (-) No vertical bone loss: 40 With vertical bone loss: 19 No horizintal bone loss: 31 With horizontal bone loss: 28	NI	NI	NI	NI	NA	NA	NA	79	NA	61±9	NA	M: 68 F: 11	NA	Patients newly diagnosed with HNSCC	Laryngeal: 26 Oral cavity: 33 Oropharyngeal: 27 Others: 20	Radiographic alveolar bone loss was measured as the distance from the cementoenamel junction or restoration margin to the alveolar bone crest at mesial and distal sites of molars and premolars. Periodontal pathology was defined as ≥4 mm of bone loss on at least two of these teeth. Measurements were adjusted using the panoramic radiograph magnification factor (1.3), and distinctions between vertic…	Clinical examination; CT/MRI scans of the primary tumor site, neck, thorax, and liver, and ultrasonography examination of the neck including fine-needle aspiration cytology if indicated. Diagnostic endoscopic examinations were also performed.	Y	Y	Age of patient, gender, HPV status, clinical stage, smoking and alcohol history, and comorbidity	Cox regression survival analyses Five-year survival: Alveolar Bone Loss (RR: 2.09; 95%CI: 0.82-5.29; p=0.122) Long-term survival: 18–20 years: Alveolar Bone Loss (RR: 1.95; 95%CI: 0.98-3.87; p=0.056)	Negative	No	-	-	-	No	-	-	-	For both five-year and long-term survival, the rate of alveolar bone loss showed a trend toward predicting survival but did not reach statistical significance.	HNSCC: Head and neck squamous cell carcinoma OPG: Orthopantomogram HRQoL: Health-related quality of life NI: Not informed NA: Not applied
Fernandes 2024	Association of Fusobacterium nucleatum Levels by ddPCR in Oral Rinse Samples With Periodontal Disease in Oral Squamous Cell Carcinoma Patients and in Controls	The study aimed to evaluate the feasibility of detecting Fn using ddPCR in oral rinse samples. Additionally, the authors aimed to investigate the presence and levels of Fn in oral rinse samples from both OSCC cases and healthy individuals and to explore any potential associations between Fn levels and sociodemographic, clinical, and PD data	Case-control study	Brazil	Without cancer Without PD: 22 With PD: 18	With cancer Without PD: 0 With PD: 25	NI	NI	NI	NI	NA	NA	49	31	< 58 years: 24 ≥ 58 years: 25	< 58 years: 13 ≥ 58 years: 18	M: 45 F: 4	M: 28 F: 3	Patients without cancer history	Patients diagnosed with OSCC	Tongue: 14 Floor of the mouth: 12 Other sites: 5	The periodontal evaluation was performed through Periodontal Screening and Recording. Participants were grouped based on their score after the PD analysis, if any of the sextants of PSR were ≥ 3 it was considered as an active PD. If any of the sextants were ≤ 2, it was considered with no PD. A score of 0 was considered healthy.	NI	Y	NI	NA	NA	Negative	Yes	Oral rinse	Droplet Digital PCR	Fn	No	-	-	-	1) Fn high levels were significantly more present in OSCC cases (68%) than in controls. Fn-high level remained significant, with up to 3.31 times greater chances of being associated with cases (OR 3.31, 95% IC 1.28–8.55; p = 0.01) 2) 57.1% of the Fn-high level cases had a more infiltrative lesion compared to Fn-low level cases (105) (p = 0.02). 3) No statistical significance was observed, but all…	ddPCR: digital droplet PCR OSCC: Oral squamous cell carcinoma Fn: Fusobacterium nucleatum PD: Periodontal disease NI: Not informed NA: Not applied
Furquim 2017	The salivary microbiome and oral cancer risk: A pilot study in Fanconi anemia	The study aimed to explore the microbial salivary profiles of FA patients considering their oral health status and OSCC risk factors using 16S rRNA MiSeq Illumina sequencing.	Cohort study	United States	Moderate and Low risk for OSSC With gum disease: 0 Without gum disease: 10 I don't know: 0 Gingival bleeding index: 20.4 (3.80-50)	High risk for OSSC With gum disease: 9 Without gum disease: 37 I don't know: 5 Gingival bleeding index: 27.4 (0 - 100)	NI	NI	NI	NI	NA	NA	Moderate and Low risk for OSSC 10	High risk for OSSC 51	Moderate and Low risk for OSSC 16 (11 - 40)	High risk for OSSC 22 (11 - 44)	Moderate and Low risk for OSSC M: 6 F: 4	High risk for OSSC M: 29 F: 22	Low risk: <18 years without PMOL and HSCT within the last 5 years. Moderate risk: <18 years and presenting with PMOL or >18 years without PMOL.	High risk: HSCT for more than 5 y before the current examination or ≥18 y and presenting with PMOL.	NA	The measurements were conducted by a trained dentist, encompassing the VPI, DMFT, and full-mouth GBI. Additionally, a self-reporting questionnaire for periodontitis was administered.	The dentist performed a clinical examination for the presence of leukoplakia, erythroplakia, erythroleukoplakia and oral GVHD lesions (collectively classified as PMOL to distinguish them from benign oral conditions).	Y	Y	NA	NA	Negative	Yes	Saliva	16S rRNA sequencing	-	No	-	-	-	1) Participants in the high OSCC risk category reported higher incidences of gingival bleeding (32.8% vs. 4.9% in the medium- to low-risk category) and loose bone around their teeth (18% vs. 3.3%), although these differences did not reach statistical significance. Additionally, the two groups showed similar scores for DMFT, VPI, and GBI. 2) High levels of gingival bleeding were associated with th…	FA: Falconi anemia OSCC: Oral squamous cell carcinoma PMOL: Potentially malignant oral lesions HSCT: Hematopoietic stem cell transplantation VPI: Visual Plaque Index DMFT: Number of decayed, missing, and filled teeth GBI: full-mouth Gingival Bleeding Index GVHD: graft-versus host disease NI: Not informed NA: Not applied
Ghalwash 2025	Validation of salivary proteomic biomarkers for early detection of oral cancer in the Egyptian population	The present study evaluated the sensitivity and specificity of important proteomic salivary biomarkers; IL-6, IL-8, and sCD44 in the early detection of oral cancer, and any possible associations with risk factors of oral cancer in an Egyptian population.	Case-control study	Egypt	Without cancer Modified gingival index: 1.52 ± 0.65	With cancer Modified gingival index: 1.96 ± 0.79 With OPMD Modified gingival index: 1.84 ± 0.69 With OPMD/Dysplasia Modified gingival index: 1.84 ± 0.69	NI	NI	NI	NI	NA	NA	25	With cancer: 25 With OPMD: 25 With OPMD/Dysplasia: 25	55.08 ± 13.48	With cancer: 53.32 ± 9.07 With OPMD: 55.20 ± 5.40 With OPMD/Dysplasia: 56.64 ± 5.69	M: 15 F: 10	With cancer M: 15 F: 10 With OPMD M: 15 F: 10 With OPMD/Dysplasia M: 15 F: 10	Health subjects	Patients suffering from OSCC	Floor of mouth: 8 Buccal mucosa: 3 Retro-molar: 5 Tongue: 9	The modified gingival index evaluates the presence and degree of gingival inflammation. A score of 0 means absence of inflammation. 1 indicates mild inflammation of any part of the gingiva. 2-mild inflammation of the whole gingiva. 3-moderate inflammation of the gingiva. 4-severe inflammation of the gingiva.	Biopsy	Y	NI	NA	NA	Negative	No	-	-	-	Yes	Saliva	ELISA	IL-6 IL-8 CD44	1) No statistically significant differences in the mean modified gingival index were found between all groups (p=0.2). 2) The marker levels progressively increased from the control group to the OPMD without dysplasia group, then to the OPMD with dysplasia group, with the highest levels observed in the OSCC group. 3) A positive correlation was also found between the three biomarkers and the grade …	IL: Interleukin CD44: Cluster of Differentiation 44 OPMD: Oral potentially malignant disorders OSCC: Oral squamous cell carcinoma ELISA: Enzyme-Linked Immunosorbent Assay NI: Not informed NA: Not applied
Gurhan 2021	Periodontal status and patient characteristics in oral mucosal malignant and benign lesions: A preliminary study.	The study aimed to assess the periodontal health status of patients with suspicious oral mucosal lesions who were referred for evaluation of their oral lesions.	Case-control study	Turkey	Benign PD (mm): 3.70 ± 1.18 Bleeding index: 50.38 ± 23.19	Malignant PD: 4.16 ± 0.79 Bleeding index: 63.13 ± 28.77	NI	NI	NI	NI	NA	NA	Benign 26	Malignant 8	Benign 55.9 ± 14.5	Malignant 54.3 ± 19.6	NI	NI	Patients with benign lesions	Patients with oral malignant lesions (SCC and adenoid cystic carcinoma)	SCC (lateral tongue, alveolar cresct, buccal mucosa and retromolar region) Adenoid cystic carcinoma (NI)	Periodontal measurements were assessed by a single periodontologist (bleeding on probing, plaque index, and probing pocket depth)	Biopsy	Y	NI	NI	NI	Negative	No	-	-	-	No	-	-	-	1) Higher scores for periodontal parameters were assessed in the malignant group but the differences were not significant. 2) The logistic regression analysis revealed that none of the variables were influential on the diagnosis of the lesions (pocket depth, plaque index and bleeding index).	SCC: Squamous cell carcinoma NI: Not informed NA: Not applied
Huang 2025	Microbial community composition in subgingival plaques and heterogeneity of tumor tissue TCRβ CDR3 repertoire in patients with moderate-to-severe periodontitis and oral squamous cell carcinoma.	The study aimed to investigate the relationships between subgingival bacteria, TCRβ CDR3, and the development of OSCC.	Case-control study	China	Health periodontal = 5	Moderate-to-severe chronic periodontitis = 5 Moderate to-severe chronic periodontitis with OSCC = 5	NI	NI	NI	NI	Health periodontal subjects	Moderate to severe chronic periodontitis subjects	10	5	NI	NI	NI	NI	NA	Patients diagnosed with OSCC	NI	The clinical periodontal signs, including attachment level, bleeding on probing, and probing depth were evaluated.	NI	NI	N	NA	NA	Positive	Yes	Subgingival plaque and gingival/tumor tissue	High-throughput sequencing	-	Yes	Gingival/tumor tissue	RNA sequencing	-	1) All three clinical periodontal indicators were significantly higher in patients with periodontitis + OSCC in comparison to other groups. 2) Synergistetes and Veillonella parvula were more abundant in the health group than in the periodontitis + OSCC group. Granulicatella, Peptostreptococcus, and Streptococcus infantis were enriched in the periodontitis + OSCC biofilm. 3) Clinical periodontal i…	TCRβ CDR3: T-cell receptor β-chain complementarity-determining region 3 OSCC: Oral squamous cell carcinoma NI: Not informed NA: Not applied
Jha 2023	Polymorphisms and haplotypes of TLR-4/9 associated with bacterial infection, gingival inflammation/recession and oral cancer.	The study aimed to examine the importance of TLR-4/9 gene SNPs and bacterial infection-mediated possible GIGR for predicting oral cancer risk among the Jharkhand population.	Case-control study	India	Without cancer Negative gingival inflammation/recession: 115 Positive gingival inflammation/recession: 0	With cancer Negative gingival inflammation/recession: 35 Positive gingival inflammation/recession: 85	NI	NI	NI	NI	NA	NA	115	120	45.46 ± 15.19	47.18 ± 14.79	M: 86 F: 29	M: 98 F: 22	Healthy controls were without precancerous lesions, and GIGR and free form the three bacteria (i.e., Pg, Fn, Td)	Primary OSCC	NI	GIGR status (including redness, swelling of gingiva, tender/ bleeding/ receding gums) was collected from the medical record or assessed through a questionnaire.	NI	NI	NI	NA	NA	Positive	Yes	Mouth swab/smear samples	PCR	Pg Fn Td	Yes	Tissue	1) Western blot 2) RT-qPCR	TLR-4 TLR-9	Increased TLR-4/9 mRNA/protein expression, bacterial infection (BI) and GIGR were associated with OSCC incidence. One of the three BI and GIGR was observed in 70.83% of OSCC cases, whereas all the health controls used were free from any of these three BI/GIGR.	GIGR: Gingival inflammation/gingival recession Pg: Porphyromonas gingivalis Fn: Fusobacterium nucleatum Td: Treponema denticola OSCC: Oral squamous cell carcinoma RT-qPCR: quantitative real-time polymerase chain reaction PCR: polymerase chain reaction NI: Not informed NA: Not applied
Kanzow 2023	Oral health in patients with different sites of head and neck squamous cell carcinoma is not different	The study aimed to compare oral health in different anatomical sites of HNSCC and to analyze whether objective oral health data is associated with survival in the different subsets.	Cohort study	Germany	NA	With cancer Averaged radiographic bone loss in dentulous patients (n=316): 3.8 ± 1.7	NI	NI	NI	NI	NA	NA	NA	371	NA	64.7 ± 11.5	NA	M: 281 F: 90	NA	Patients with HNSCC	Oral (n=86) Oropharyngeal (n=174) Hypopharyngeal (n=59) Laryngeal (n=15) Other (n=37)	Data on periodontal health were derived from intra-oral or panoramic radiographs (averaged radiographic bone loss, presence of subgingival calculus and radiographic furcation involvement)	NI	Y	NI	NI	NI	Negative	No	-	-	-	No	-	-	-	Periodontal health did not impact the survival of all HNSCC patients and within each subset.	HNSCC: Head and neck squamous cell carcinoma NI: Not informed NA: Not applied
Kanzow 2023	Oral health in HPV-positive and HPV-negative patients with oropharyngeal squamous cell carcinoma	The study aimed to compare oral health in patients with HPV-negative and HPV-positive OPSCC.	Cohort study	Germany	HPV (+) Averaged radiographic bone loss in dentulous patients: 3.4 ± 1.8 Absence of of subgingival calculus: 42 Presence of subgingival calculus: 21 Without radiographic furcation involvement: 37 With radiographic furcation involvement: 26	HPV (-) Averaged radiographic bone loss in dentulous patients: 3.9 ± 1.7 Absence of of subgingival calculus: 21 Presence of subgingival calculus: 15 Without radiographic furcation involvement: 17 With radiographic furcation involvement: 19	NI	NI	NI	NI	NA	NA	NA	119 [n=50 HPV (-); n=69 HPV (+)]	NA	63.9±10.4 [65.2 ± 10.6 HPV (-); 62.9 ± 10.3HPV (+)]	NA	M: 91 F: 28 [M:40/F:10 HPV (-); M: 51/F: 18 HPV (+)]	NA	Patient with OPSCC	NI	Data on periodontal health (i.e. averaged radiographic bone loss, presence of subgingival calculus, radiographic furcation involvement) were taken from intra-oral or panoramic radiograph.	NI	Y	NI	NA	NA	Negative	No	-	-	-	No	-	-	-	HPV-negative patients with OPSCC showed a poorer oral health compared to HPV-positive patients, but survival was not associated with oral health.	OPSCC: Oropharyngeal squamous cell carcinoma HPV: Human Papilloma Virus NI: Not informed NA: Not applied
Komlós 2021	Periodontitis as a risk for oral cancer: a case-control study	This study aimed to revise the non-genetic risk factors that may influence the development of oral cancer, while focusing on the dental and periodontal status and oral hygiene.	Case-control study	Hungary	Without cancer Periodontal stage: Stage I: 8 Stage II: 17 Stage III: 4 Stage IV: 2 CAL (mm): 2.8±1.1 PPD (mm): 2.5±1.1 BOP (%): 31.4±23.2	With cancer Periodontal stage: Stage I: 0 Stage II: 0 Stage III: 14 Stage IV: 47 CAL (mm): 6.2±1.3 PPD (mm): 5.6±1.3 BOP (%): 44.9±30.4	NI	NI	NI	NI	Periodontitis severity was determined according to the Classification of Periodontal and Peri-Implant Diseases and Conditions published in 2017 (Stages I, II, III and IV).	Periodontitis severity was determined according to the Classification of Periodontal and Peri-Implant Diseases and Conditions published in 2017 (Stages I, II, III and IV).	100	100	Above 50: 37 Below 50: 63	Above 50: 87 Below 50: 13	M: 48 F: 52	M: 67 F: 33	Patients with other non-malignant diseases	Patients who had a histologically confirmed diagnosis of OSCC	Tongue (27%) Sublingual region (18%) Gingiva (11%) Lips (NI) Palate (NI) Cheeks (NI) Sublingual region + tongue (6%)	Periodontal parameters were assessed (PPD, CAL, and BOP) and the periodontitis severity was determined according to the Classification of Periodontal and Peri-Implant Diseases and Conditions published in 2017 (Stages I, II, III and IV).	Biopsy	Y	NI	Smoking and alcohol consumption	NI	Positive	No	-	-	-	No	-	-	-	1) A significant correlation was detected between the incidence of oral cancer and periodontitis. The appearance of OSCC was 57.1% among patients with periodontitis. On the other hand, the incidence of oral cancer was only 28.6% among patients without periodontal disease. 2) A significant correlation was observed between the severity of PD, the periodontal stage, and oral cancer. 3) Logistic regr…	OSCC: Oral squamous cell carcinoma PPD: Probing pocket depth CAL: Clinical attachment loss BOP: bleeding on probing NI: Not informed
Laprise 2016	Periodontal diseases and risk of oral cancer in Southern India: Results from the HeNCe Life study	The study aimed to assess the association between high levels of periodontal diseases, measured by gingival inflammation and recession, and the risk of oral cancer.	Case-control study	Canada	Without cancer No gingival inflammation: 223 No gingival recession: 225 Mild gingival inflammation: 86 Severe gingival inflammation: 19 Local gingival recession: 29 Generalized gingival recession: 74	With cancer No gingival inflammation: 148 No gingival recession: 160 Mild gingival inflammation: 108 Severe gingival inflammation: 50 Local gingival recession: 14 Generalized gingival recession: 132	NI	NI	NI	NI	NA	NA	328	306	M: 59.2 ± 11.3 F: 59.9 ± 12.1	M: 60.0 ± 10.8 F: 59.8 ± 11.5	M: 182 F: 146	M: 173 F: 133	Subjects with non-neoplastic diseases unrelated to tobacco or alcohol	Cases of histologically confirmed OSCC	Tongue (n=52) Floor of the mouth (n=18) Gum (n=89) Buccal mucosa (n=122) Other (n=25)	An experienced dentist assessed periodontal health, recording gingival inflammation on a scale from none to severe (marked by redness and swelling). Gingival recession, both generalized and localized, was also visually assessed by observing the displacement of the free gingival margin from the cement–enamel junction.	Biopsy	Y	Y	Paan chewing, bidi and cigarette smoking, alcohol consumption, age, gender, number of educational years and others.	Multivariate logistic regression: Gingival inflammation (Severe): OR: 2.02; 95%CI: 0.90–4.55; p=NI) Gingival recession (Generalized): OR: 1.83; 95%CI: 1.10–3.04; p=NI)	Positive	No	-	-	-	No	-	-	-	Generalized gingival recession was significantly associated with oral cancer risk. No significant association was observed between gingival inflammation and oral cancer.	OSCC: Oral squamous cell carcinoma NI: Not informed NA: Not applied
Li 2022	Porphyromonas gingivalis activation of tumor-associated macrophages via DOK3 promotes recurrence of oral squamous cell carcinoma.	The study aimed to explore the mechanism of action of Pg in the recurrence of OSCC by bioinformatics analysis.	Cohort study	China	NA	NA	NA	NA	NA	NA	NA	NA	NA	50	NA	55 to 75 years	NA	M: 27 F: 23	NA	Recurrent OSCC.	NI	NA	Biopsy	NI	NI	NA	NA	Positive	Yes	NI	NI	Pg	Yes	Oral cancerous tissues from patients with recurrent OSCC through clinical biopsy are divided into Pg-infected and non-infected groups.	IHC	DOK3	Pg can affect the recurrence of OSCC by increasing the expression of DOK3 in TAMs, which may be involved in the activation of signaling pathways such as TNF and MAPK.	OSCC: Oral squamous cell carcinoma Pg: Porphyromonas gingivalis IHC: Imunohistochemistry DOK3: Docking protein 3 TAMS: Tumor-associated macrophage TNF: Tumor necrosis factor MAPK: Mitogen-Activated Protein Kinases NI: Not informed NA: Not applied
López-Pintor 2025	Factors influencing salivary lactate dehydrogenase levels in oral squamous cell carcinoma and oral potentially malignant disorders	The study aimed to evaluate whether total sLDH levels are elevated in patients with OSCC and OPMD (specifically OLP and OL) compared to a CG without these oral disorders and to identify those clinic and pathological factors with impact on sLDH concentration in these patients.	Case-control study	Spain	Without cancer Periodontal probing depth: 2.79 (0.26) Bleeding on probing: 33.68 (18.91) Plaque index: 51.35 (29.76)	With cancer Periodontal probing depth: 4.38 (0.76) Bleeding on probing: 70 (13.62) Plaque index: 47.40 (39.60) With OPMD Periodontal probing depth: 2.79 (0.53) Bleeding on probing: 51.06 (21.19) Plaque index: 69.04 (22.94)	NI	NI	NI	NI	NA	NA	29	With cancer: 12 With OPMD: 51	59.83 (13.82)	With cancer: 69 (12.87) With OPMD: 64.65 (10.39)	M: 12 F: 17	With cancer: M: 4 F: 8 With OPMD: M: 16 F: 35	Patients not suffer from oral lesions of OPMD and OSCC.	Patients clinically and histologically diagnosed OSCC.	Lateral tongue border: 5 Floor of the mouth: 4 Ventral side of the tongue: 2 Alveolar ridge: 2 Hard palate: 1 Buccal mucosa: 1	The collection of periodontal variables was performed by two trained and calibrated clinicians on all teeth present. The periodontal parameters measurements were performed at 6 sites per tooth. A CPC15 periodontal probe (HuFriedy®, Chicago, IL, USA) was used.	Biopsy	Y	N	NA	NA	Positive	No	-	-	-	Yes	Saliva	Colorimetric LDH Assay	LDH	1) Significant differences in periodontal variables were observed across the three groups. Periodontal probing depth and bleeding on probing: were higher in the OSCC group, while plaque index was higher in OPMD patients. 2) The sLDH values were higher in the OSCC group, followed by OPMD and health groups, but differences among the groups were not significant.	sLDH: Salivary lactate dehydrogenase OSCC: Oral squamous cell carcinoma OPMD: Oral potentially malignant disorders OLP: Oral lichen planus OL: Oral leukoplakia CG: Control group
Maier 1993	Dental status and oral hygiene in patients with head and neck cancer.	The study aimed to classify and to quantify oral hygiene and dental status in patients with head and neck cancer.	Case-control study	Germany	Without cancer Health or slight inflammation: 58 Moderate or severe inflammation: 42	With cancer Health or slight inflammation: 42 Moderate or severe inflammation: 63	NI	NI	NI	NI	NA	NA	214	100	30-45: 13 46-55: 31 56-65: 32 66-75: 14	30-45: 11 46-55: 30 56-65: 33 66-75: 16	NI	NI	Patients without SCC.	Patients with SCC.	Oral cavity (n=21) Oropharynx (n=23) Hypopharynx (n=12) Larynx (n=44)	The examinations have been performed before any treatment. The dental status and the degree of gingival inflammation were documented in both groups. The degree of tartar was assessed at the four lower incisors.	NI	Y	NI	NA	NA	Positive	No	-	-	-	No	-	-	-	1) Less than 1 mm of tartar was found in 47.8% of tumor patients and 65.3% of control subjects, while more than 3 mm was found in 40.9% of tumor patients and 22% of control subjects. 2) Moderate to severe gingival inflammation was present in 63% of tumor patients and 42% of control subjects.	SCC: Squamous cell carcinoma NI: Not informed NA: Not applied
Marques 2008	Oral health, hygiene practices and oral cancer	The study aimed to assess the association between oral health and hygiene practices and oral and pharynx ccancer.	Case-control study	Brazil	Without cancer Gum bleeding None: 325 Occasional: 69 Always or almost always: 12	With cancer Gum bleeding None: 208 Occasional: 40 Always or almost always: 19	NI	NI	NI	NI	NA	NA	468	309	<40: 40 40-49: 102 50-59: 135 60:69: 117 >70: 74	<40: 18 40-49: 83 50-59: 107 60:69: 70 >70: 31	M: 369 F: 99	M: 263 F: 46	Patients without a previous history of oral cavity or pharynx cancer.	Patients newly diagnosed with OSCC	Mouth (n=198) Pharynx (n=111)	Gum bleeding data were collected through face-to-face interviews using a standardized questionnaire applied to all cases and controls.	Biopsy	Y	N	Sex, age, schooling, smoking, alcohol consumption and all other oral health/hygiene variables	Logistic regression: Gum bleeding Occasional: OR:0.9; 95%CI: 0.6-1.5; p=NI Always or almost always: OR: 3.1; 95%CI: 1.2-7.9; p=NI	Positive	No	-	-	-	No	-	-	-	The risk of oral cancer was higher among subjects who reported regular gingival bleeding during tooth brushing.	OSCC: Oral squamous cell carcinoma NI: Not informed NA: Not applied
Mazul 2017	Oral health and human papilloma virus-associated head and neck squamous cell carcinoma	The study aimed to evaluate the association between oral health, frequency of dental examinations, and HNSCC.	Case-control study	United States	Without cancer No tooth mobility: 1071 Tooth mobility: 321 No gum disease: 1022 Gum disease: 366	With cancer No tooth mobility: 314 Tooth mobility: 173 No gum disease: 341 Gum disease: 148	NI	NI	NI	NI	NA	NA	1396	491 (p16-Negative n=276; p16-Positive n=215)	<50: 158 50-54: 164 55-59: 208 60-64: 207 65-69: 252 70-74: 235 >75: 172	<50: 122 50-54: 84 55-59: 84 60-64: 76 65-69: 56 70-74: 44 >75: 25	M: 966 F: 430	M: 375 F: 116 (M: 200; F: 76 p16-Negative; M: 175; F: 40 p16-Positive)	Patients who had no oropharyngeal cancer	Patients diagnosed with a first primary SCC of the oral cavity, pharynx, or larynx	Hypopharynx (n=70) Larynx (n=481) NOS (n=251) Oral cavity (n=212) Oropharynx (n=372)	Oral health was assessed by trained nurse interviewers using a structured questionnaire (history of self-reported tooth mobility or “teeth loose in their socket” because of disease and gum disease diagnosed by a dentist)	NI	Y	N	Age, race, sex, alcohol use and socioeconomic status (such as income, insurance, and education)	Logistic regression: Tooth mobility (oral cavity): OR: 1.42; 95%CI: 1.02-1.98; p=0.039) Gum disease (oral cavity): OR: 0.89; 95%CI: 0.64-1.23; p= 0.459)	Positive	No	-	-	-	No	-	-	-	1) Tooth mobility because of disease increased the risk of cancer across all sites compared with controls. The associations for sites in the larynx, oral cavity, and oropharynx were statistically significant. 2) A report of gum disease was not significantly associated with any sites of HNSCC.	HNSCC: Head and neck squamous cell carcinoma SCC: Squamous cell carcinoma NI: Not informed NA: Not applied
Moergel 2013	Chronic periodontitis and its possible association with oral squamous cell carcinoma - a retrospective case control study	The study aimed to evaluate a potential association between radiological-determined chronic periodontitis and oral squamous cell carcinoma.	Case-control study	Germany	Without cancer Mean bone loss: 2.9 ±0.7 Without gum bleeding: With gum bleeding:	With cancer Mean bone loss: 4.3 ±19.8 Without gum bleeding: With gum bleeding:	NI	NI	NI	NI	NA	NA	123	178	57 ± 9.7	60 ± 10.7	M: 58 F: 65	M: 122 F: 56	Patients without malignant diseases in and beyond the oral cavity.	Patients with untreated, primary OSCC limited to the area of periodontitis (proximal to gingiva and mandibular/maxillary alveolar mucosa) with preoperative panoramic x-ray with at least 6 remaining teeth.	Mouth floor next to alveolar bone (n=44) Tongue next to alveolar bone (n=41) Alveolar bone mandible (n=36) Alveolar bone maxilla (n=9) Palate next to maxillary alveolar bone (n=7) Cheek next to alveolar bone (n=6) Multiple locations including proximity of alveolar bone (n=35)	The radiological signs of chronic periodontitis were evaluated in a blinded manner by one trained observer. The mesial and distal bone loss (distance between cementoenamel junction to crestal bone) of all non-retained teeth was determined using the panoramic x-ray. Information about oral hygiene, date of the last dental examination, gingival bleeding, halitosis, and periodontal treatment in the p…	NI	Y	NI	Gender, age, decayed, missing and filled teeth, bone loss, prior periodontal therapy, tobacco (packs/ years) and alcohol abuse	Multiple logistic regression: Mean bone loss: OR: 2.4; 95% CI 1.5-3; p<0.001 Prior periodontal treatment: OR: 0.2; 95% CI 0.1-0.5; p<0.001	Positive	No	-	-	-	No	-	-	-	1) A statistically relevant higher mean bone loss was seen in the OSCC group and was confirmed in a multivariate regression model. 2) A history of periodontal treatment was associated with significantly reduced OSCC risk.	OSCC: Oral squamous cell carcinoma NI: Not informed NA: Not applied
Narayan 2014	Dental caries and periodontal disease status in patients with oral squamous cell carcinoma: A screening study in urban and semiurban population of karnataka.	The study aimed to test the validity of numerous anecdotal claims of poor oral hygiene status being a contributory or etiology for OSCC and to isolate the microorganisms associated with oral cancer, to elucidate their role if any, in oral cancer.	Case-control study	India	Without cancer: Bleeding on probind (Code 1): 11 Calculus deposits (Code 2): 95 Pocket depth of 4-5 mm (Code 3): 97 Pocket depth of >6mm (Code 4): 41 Excluded: 10	With cancer: Bleeding on probing (Code 1): 0 Calculus deposits (Code 2): 45 Pocket depth of 4-5 mm (Code 3): 101 Pocket depth of >6mm (Code 4): 63 Excluded: 26	NI	NI	NI	NI	NA	NA	254	242	47.48 ± 11.05	53.27 ± 12.62	M: 178 F: 76	M: 177 F: 65	Patients with no previous history of any malignancies.	Oral cancer patients with histopathologically confirmed OSCC prior to definitive treatment.	Buccal mucosa (34.3%) Tongue (28.5%) Gingivo-buccal sulcus (20.7%) Retro molar (7.9%) Other (8.7%)	Periodontal disease status was assessed by Community Periodontal Index of Treatment Needs (CPITN)	Biopsy	Y	NI	NA	NA	Positive	Yes	Non-necrotic areas of the tumor	1) Smear preparation (Gram stain; morphology and inflammatory cells) 2) Culture and sensitivity test.	Gram positive and gram negative bacteria	No	-	-	-	1)Teeth missing due to periodontal reasons were more frequently in OSCC group (40 %) than control group (26 %). 2) Bleeding on probing (Code 1) and calculus deposits (Code 2) were seen more frequently in OSCC group compared to control group. 2) There was no significant difference between both groups in having pocket depth of 4 or 5mm. 3) In OSCC group, 26.8 % of the subjects had pocket depth of 6…	OSCC: Oral squamous cell carcinoma NI: Not informed NA: Not applied
Patel 2020	Pre-radiotherapy dental status of oropharyngeal cancer patients based on HPV status in a novel radiation era	The study aimed to explore the presenting dental status of oropharyngeal cancer patients based on HPV status at the pre-radiotherapy phase.	Cohort study	United Kingdom	HPV (+) Horizontal bone loss: 6.5±3.6	HPV (-) Horizontal bone loss: 8.8±3.6	NI	NI	NI	NI	NA	NA	NA	316 [215 HPV (+); 101 HPV (-)]	NA	25-34: 2 [2 HPV (+); 0 HPV (-)] 35-44: 17 [11 HPV (+); 6 HPV (-)] 45-54: 97 [71 HPV (+); 26 HPV (-)] 55-64: 121 [84 HPV (+); 37 HPV (-)] 65-74: 64 [38 HPV (+); 26 HPV (-)] 75-84: 15 [9 HPV (+); 6 HPV (-)]	NA	M: 239 F: 77 [M:172/F:43 HPV (+); M: 67; F: 34 HPV (-)]	NA	Biopsy-proven oropharyngeal cancer patients (SCC) treated with curative intent requiring RT.	Tonsil (n=166) Base of tongue (n=127) Other (n=23)	Horizontal bone loss assessed by dental panoramic radiographs.	Biopsy	Y	NI	NA	NA	Positive	No	-	-	-	No	-	-	-	1) Patients HPV-positive showed less HBL in comparison to HPV-negative patients. 2) HBL scores was associated with TNM stage (I 6.2; II 6.5; III 7.6; IV 8.5).	HPV: Human Papilloma Virus SCC: Squamous cell carcinoma HBL: Horizontal bone loss NI: Not informed NA: Not applied
Reddy 2024	Periodontitis and Its Role in Oral Cancer Susceptibility: A Case-Control Study	The study aimed to determine if individuals with periodontitis have a heightened risk of developing oral cancer compared with those with healthy periodontal conditions.	Case-control study	India	Without cancer: Stage 1: 1 Stage 2: 0 Stage 3: 18 Stage 4: 5 Clinical attachment loss: 2.8±1.1 Probing pocket depth: 2.5±1.1 Alveolar bone loss: Codes 2 and 3 Bleeding on probing: 27.9±18.9 Plaque index: 1.3±0.9	With cancer: Stage 1: 2 Stage 2: 4 Stage 3: 27 Stage 4: 27 Clinical attachment loss: 6.2±1.3 Probing pocket depth: 5.6±1.3 Alveolar bone loss: Codes 3 and 4 Bleeding on probing: 45.9±27 Plaque index: 2.7±0.9	NI	NI	NI	NI	NA	NA	63	63	<45: 20 >45: 43	<45: 18 >45: 45	M: 36 F: 27	M: 36 F: 27	Individuals without a history of oral cancer	Patients diagnosed with OSCC based on histological confirmation.	Buccal mucosa: 54% Gingiva/gums: 18% Tongue: 11% Floor of the mouth: 8% Labial mucosa: 6% Palate: 3%	Periodontal condition was assessed using probing pocket depth and clinical attachment loss at six sites per tooth. Bleeding on probing was averaged. Periodontitis severity was classified according to the 2018 World Workshop criteria. Additionally, a radiographic index was used to evaluate the extent and severity of interproximal alveolar bone loss relative to root length, based on panoramic radio…	Biopsy	Y	NI	NA	NI	Positive	No	-	-	-	No	-	-	-	1) The occurrence of OSCC was 57.1% among patients with periodontitis, whereas those without periodontal disease had a lower incidence of 26.6%. A significant correlation was identified, indicating that as the severity of periodontitis increased, there was a corresponding rise in the risk of OSCC development. 2) The case group demonstrated higher clinical periodontal parameters values in comparis…	OSCC: Oral squamous cell carcinoma NI: Not informed NA: Not applied
Rosenquist 2005	Oral status, oral infections and some lifestyle factors as risk factors for oral and oropharyngeal squamous cell carcinoma. A population-based case-control study in southern Sweden	The study aimed to evaluate a possible relationship between oral cancer, oral hygiene, dental status, oral mucosal lesions and some lifestyle factors in a population-based case-control study.	Case-control study	Sweden	Without cancer: Grade 0: 22 Grade 1: 178 Grade 2: 38 Grade 3: 67	With cancer: Grade 0: 6 Grade 1: 52 Grade 2: 17 Grade 3: 39	NI	NI	NI	NI	NA	NA	320	132	M: 60 (36-89) F: 66 (33-89)	M: 59 (36-87) F: 69 (33-87)	M: 215 F: 105	M: 91 F: 41	No previous cancer diagnosis with the exception of skin cancer.	Diagnosis of cancer of the tongue, floor of the mouth, oral cavity (not otherwise specified) or oropharynx.	Tongue (n=141) Floor of mouth (n=143) Oral cavity (not specified) (n=144) Oropharynx (n=145)	The radiographs provided information about the height and configuration of the interproximal alveolar bone. The marginal bone level was classified as grade 0: healthy, grade 1: horizontal loss for less than 1/3 of the root length; grade 2: horizontal loss for more than 1/3 of the root length and grade 3: angular bony defects and/or furcation involvement.	NI	Y	NI	Tobacco smoking and alcohol consumption	Unadjusted analysis: OR: 3.0; 95%CI: 1.0- 8.7; p=NI Multivarite logistic regression: NI	Negative	No	-	-	-	No	-	-	-	Individuals with a high degree of marginal bone loss were found to have an increased risk of OSCC in unadjusted analysis. However, the marginal bone loss was not a significant risk factor for OOSCC when adjusted for smoking of tobacco and alcohol consumption.	OSCC: Oral squamous cell carcinoma NI: Not informed NA: Not applied
Saira 2019	Epidemiological and clinical correlates of oral squamous cell carcinoma in patients from northwest Pakistan.	The study aimed to investigate the association of oral squamous cell carcinoma with demographic variables and oral health indicators.	Case-control study	Pakistan	Without cancer No PD: 219 With PD: 56	With cancer No PD: 97 With PD: 179	NI	NI	NI	NI	NA	NA	275	276	52.8±14.9	55.0±13.4	M: 164 F: 111	M: 177 F: 99	General visitors to the hospital outpatients department without any oral pathology	Patients suffering from oral carcinoma	Oral cavity (n=170) Larynx (n=35) Hypopharynx (n=32) Oropharynx (n=28) Pharynx (n=11)	Oral hygiene (visual inspection) Questionnaire (gum bleeding)	Biopsy (206) Incisional biopsy (32) Excisional biopsy (16) Others (22)	Y	NI	Age, gender and smoking	Multivariate analyses Oral hygiene: OR: 8.85; 95%CI: 5.55-14.09; p <0.0001 Periodontal diseases: OR: 4.8; 95%CI: 3.02-7.61; p<0.0001	Positive	No	-	-	-	No	-	-	-	Poor oral hygiene was the most significant risk predictor of oral cancer. The occurrence of periodontal diseases were significantly higher among the patients compared to the controls.	PD: Periodontal disease NI: Not informed NA: Not applied
Salama 2021	Evaluation of risk factors and biological markers related to oral epithelial dysplasia and squamous cell carcinoma: Case control study	The study aimed to assess the epithelial dysplasia and OSCC risk related factors and evaluate immunohistochemically over expression of P53 in cases of oral epithelial dysplasia and OSCC and correlate it with the expression of the immune cell infiltrate (CD4 and CD8) in the same lesions.	Case-control study	Egypt	Without cancer Normal: 153 Mild: 75 Moderate: 10 Server: 2 Tooth mobility: 0	With cancer Normal: 0 Mild: 0 Moderate: 2 Server: 37 Tooth mobility: 21	NI	NI	NI	NI	Russell index	Russell index	240	60	40-50: 108 50-60: 51 >60: 81	40-50: 27 50-60: 12 >60: 21	M: 176 F: 64	M: 44 F: 16	Participants without systemic diseases or without oral premalignant or malignant lesions or any type of cancer.	Patient with epithelial dysplasia or with oral squamous cell carcinoma.	Buccal mucosa Gingiva Lateral surface of the tongue Floor of the mouth	Periodontal conditions and teeth mobility were evaluated by Russell index.	Biopsy	Y	NI	Female, 40 -50 years, brushing more than twice daily, normal periodontal conditions, no oral appliance, non-smokers and smoke less than 5 packs per day.	Multiple logistic regression: Sever: OR: 3.8; 95%IC: 1.2 - 7.7; p=0.001 Tooth mobility: OR: 5.9; 95%IC: 2.7 - 10.8; p=0.001	Positive	No	-	-	-	Yes	Tissue	IHC	Anti-CD4 Anti-CD8 Antihuman P53	1) Mild and moderate periodontitis were observed with high percentages (63.8% and 31.3% respectively) among control group. Mild periodontitis was not observed among cases with epithelial dysplasia and OSCC while, sever periodontitis and tooth mobility were recorded with high percentages (56%, 36%, 65.7% and 34.3%) among epithelial dysplasia and OSCC groups. 2) Tooth mobility to health (5.9:1) rat…	OSCC: Oral squamous cell carcinoma IHC: Immunohistochemical NI: Not informed
Saraneva 2024	Effect of oral inflammatory burden on size and stage of oral tongue cancer	The sutdy investigated the effect of oral inflammatory burden and established oral cancer risk factors on the size and TNM stage of OTSCC patients.	Cohort study	Finland	NA	With cancer Periodontal Inflammatory Burden Index (n=35): 1 (0-20) Panoramic Tomography Index (n=155): 1 (0-3)	NI	NI	NI	NI	NI	NI	NA	183	NA	60.4 ± 13.68	NA	M: 102 F: 81	NA	Patients with OTSCC	Tongue	Oral inflammatory burden was evaluated by using the Periodontal Inflammatory Burden Index, Total Dental Index, and Panoramic Tomography Index.	NI	Y	Y	NA	NI	Positive	No	-	-	-	No	-	-	-	1) Higher oral inflammatory burden values were correlated with larger oral tongue tumor. 2) Binomial logistic regression showed that patients with higher panoramic tomography index values (p = 0.046) had greater odds for larger OTSCC lesions. 3) Lymph node involvement was not associated with any predictor variables.	OTSCC: Oral tongue squamous cell carcinoma NI: Not informed NA: Not applied
Sharma 2020	Assessment of the association between oral health and hygiene practices and oral cancer- A hospital-based case-control study	The study aimed to assessed the association between oral health and hygiene practices and oral cancer.	Case-control study	India	Without cancer Without gum bleeding: 111 With gum bleeding: 89 Without periodontal pathologies: 117 With periodontal pathologies: 83	With cancer Without gum bleeding: 61 With gum bleeding: 139 Without periodontal pathologies: 71 With periodontal pathologies: 129	NI	NI	NI	NI	NI	NI	200	200	51.7	53.4	M: 123 F: 77	M: 138 F: 62	NI	Patients with confirmed histopathologic diagnosis of OSCC	NI	Mouth mirror and probe was used for assessing the oral health status. Periodontal index and plaque index were used for evaluating the periodontal status.	Biopsy			NA	NA	Positive	No	-	-	-	No	-	-	-	The presence of gum bleeding and periodontal pathologies were a significant risk factor for occurrence of OSCC.	OSCC: Oral squamous cell carcinoma NI: Not informed NA: Not applied
Sharma 2023	Association of oral squamous cell carcinoma and human papilloma virus status in chronic periodontitis patients: A cross-sectional Study	The study aimed to detect the relationship between Chronic Periodontitis, HPV, and OSCC.	Cohort study	India	NA	With cancer Chronic generalised periodontitis: 15	NA	50.8±10.65	NA	M: 7 F: 8	NA	Radiographic appearance of chronic generalised periodontitis (i.e. bone loss) and no history of periodontal therapy done in last three months.	NA	15	NA	50.8±10.65	NA	M: 7 F: 8	NA	Diagnosed with SCC affecting alveoli and gingiva	Mandibular posterior: 11 Maxillary posterior: 4 Vestibule: 4 Alveolus and alveolar ridge: 6 Gingivo-buccal sulcus: 3 Retromolar trigone region: 2	Community Periodontal Index (CPI) which elaborated the CAL in the patients.	Biopsy	Y	N	NA	NA	Negative	Yes	Subgingival plaque	NI	Pg Tf	No	-	-	-	1) The value of CPI ranged between 3-4, loss of attachment score ranged from 1-3. 2) No significant association and correlation could be established between chronic generalised periodontitis and different stages of OSCC. 3) Tf was found in two patients and four patients were positive for Pg.	HPV: Human Papilloma Virus OSCC: Oral squamous cell carcinoma Pg: Porphyromonas gingivalis Tf: Tanerella forsythia CPI: Community periodontal index CAL: Clinical attachment loss NI: Not informed NA: Not applied
Shewale 2021	Independent association of marijuana use and poor oral hygiene with HPV–negative but not HPV–positive head and neck squamous cell carcinomas	The study aimed to investigate demographic and behavioral factors independently associated with oral cancers.	Case-control study	United States	Without cancer HPV (+) No gum bleeding: 86 Less than once a week gum bleeding: 134 More than once a week gum bleeding: 14 Without gum disease ever diagnosed: 181 With gum disease ever diagnosed: 48 Don't know/not sure: 5 Without lost any adult teeth because of decay or gum disease: 138 With lost any adult teeth because of decay or gum disease: 92 Don't know/not sure: 4 HPV (-) No gum bleeding: 10…	With cancer HPV (+) No gum bleeding: 47 Less than once a week gum bleeding: 61 More than once a week gum bleeding: 9 Without gum disease ever diagnosed: 79 With gum disease ever diagnosed: 33 Don't know/not sure: 5 Without lost any adult teeth because of decay or gum disease: 56 With lost any adult teeth because of decay or gum disease: 57 Don't know/not sure: 4 HPV (-) No gum bleeding: 47 Less t…	NI	NI	NI	NI	NA	NA	498 [HPV (+): 224; HPV (-): 254]	249 [HPV (+): 122; HPV(-): 127]	NI	NI	M: 364 F: 134 [M:210/F:34 HPV (+); M: 154/F:100 HPV(-)]	M: 182 F: 67 [M:205/F:27 HPV (+); M: 50/F:77 HPV(-)]	Patients with no history of cancer seen for benign conditions.	Patients with new diagnosis of oral cavity and oropharyngeal SCC.	NI	Oral health indicators included self-reported frequency of gum bleeding; diagnosis of gum disease or periodontitis by a dental health professional; history of deep cleaning, antibiotics, or gum surgery for gum disease or periodontitis; loss of any tooth due to decay or gum disease.	NI	Y	NI	NI	Unadjusted logistic regression: Gum bleeding (while brushing/flossing > once a week) HPV-positive: OR: 1.15; 95%CI: 0.46-2.89; p=NI HPV-negative: OR: 2.41; 95%CI: 1.13-5.15; p=NI Unadjusted logistic regression: Gum disease ever diagnosed HPV-positive: OR: 1.59; 95%CI: 0.95-2.65; p=NI HPV-negative: OR: 1.44; 95CI: 0.84-2.48; p=NI Unadjusted logistic regression: Lost any adult teeth because of deca…	Positive	No	-	-	-	No	-	-	-	Gum bleeding more than once a week and tooth loss caused by gum disease were associated only with HPV–negative OSCC in univariable analysis.	HPV: Human papillomavirus OSCC: Oral squamous cell carcinoma SCC: Squamous Cell Carcinoma NI: Not informed
Shin 2019	Association of Periodontitis with Oral Cancer: A Case-Control Study	The study aimed to test the hypothesis that the history of periodontitis is associated with OSCC among Koreans, adjusted for confounding variables. Also, the study explored whether periodontitis is associated with OSCC according to tumor location and TNM stages.	Case-control study	Korea	Without cancer Normal: 60 Incipient: 143 Severe: 75	With cancer Normal: 9 Incipient: 91 Severe: 46	NI	NI	NI	NI	Non-periodontitis when categorized as "normal" [Fifth European Workshop in Periodontology (Tonetti et. 2005)]	Periodontitis when categorized as "incipient" and "severe" periodontitis [Fifth European Workshop in Periodontology (Tonetti et. 2005)]	278	146	64.38 ± 10.244	63.76 ± 10.662	M: 167 F: 111	M: 90 F: 56	NI	Patients with final diagnosis of OSCC	Alveolar ridge (n=5) Tongue (n=31) Buccal mucosa (n=25) Hard palate (n=10) Retromolar trigone (n=9) Floor of the mouth (n=6)	Radiographic alveolar bone loss (distance from the cementoenamel junction to the alveolar bone crest in the mesial and distal) of each natural tooth was assessed by 2 trained dentists using panoramic radiographs	Biopsy	Y	N	Age, sex, and smoking, adjusted for alcohol intake, education level, physical activity, obesity, diabetes, hypertension, and hypercholesterolemia	Multivariable logistic regression Periodontitis: OR: 3.66; 95%CI: 1.46 -9.23; p=NI Incipient periodontitis: OR: 3.46; 95%CI: 1.35 - 8.90; p=NI Severe periodontitis: OR: 4.07; 95%CI: 1.50 - 11.03; p=NI	Positive	No	-	-	-	No	-	-	-	Patients with incipient periodontitis were 3.5 times more likely, and those with severe periodontitis were 4.1 times more likely to have OSCC compared to patients with normal periodontal status, indicating a significant dose-response relationship. The group including both incipient and severe periodontitis also showed a significant association with OSCC.	OSCC: Oral squamous cell carcinoma NI: Not informed
Tasoulas 2024	Poor oral health influences head and neck cancer patient survival: an International Head and Neck Cancer Epidemiology Consortium pooled analysis	The study aimed to report the results of the largest pooled analysis of oral health and head and neck squamous cell carcinoma patient overall survival performed to date.	Cohort study	United States	NA	With cancer: No gum bleeding: 1590 With gum bleeding: 647	NA	NI	NA	NI	NA	NA	NA	2449	NA	59.8 ± 10.5	NA	M: 1921 F: 528	NA	Patients with HNSCC	Oral cavity: 621 Oropharynx: 744 Hypopharynx and/or larynx: 865 Not otherwise specified: 219	Self-reported gingival bleeding	NI	Y	NI	Age, sex, race, geographic region, tumor site, TNM stage, treatment, education, and smoking	Generalized linear regression model: Gum bleeding: OR:1.04; 95%CI: 0.95 - 1.14; p=NI	Negative	No	-	-	-	No	-	-	-	Patient-reported gingival bleeding did not show any important association with HNSCC.	HNSCC: Head and Neck Squamous Cell Carcinoma NA: Not applied NI: Not informed
Tezal 2007	Chronic periodontitis and the risk of tongue cancer	The study aimed to assess the association between the history of chronic periodontitis and the risk of tongue cancer.	Case-control study	United States	Without cancer Alveolar bone loss: 2.74 ± 1.08	With cancer Alveolar bone loss: 4.21 ± 1.52	NI	NI	NI	NI	NA	NA	54	51	53.06 ± 14.40	53.37 ± 9.65	M: 54 F: 0	M: 51 F: 0	All non-Hispanic white men were without cancer or oral dysplasia.	All non-Hispanic white males with with primary tongue SCC.	Tongue	Alveolar bone loss (distance from the cementoenamel junction to the bone crest in mesial and distal sites of all teeth) was measured from panoramic radiographs by one examiner blind to cancer status.	NI	Y	N	Age at diagnosis, smoking status, and number of teeth	Multiple logistic regression: Alveolar bone loss: OR: 5.23; 95%CI: 2.64-10.35; p<0.001	Positive	No	-	-	-	No	-	-	-	Alveolar bone loss was significantly associated with a 5.23-fold increase in the risk of tongue cancer.	SCC: Squamous cell carcinoma NA: Not applied NI: Not informed
Tezal 2009	Chronic Periodontitis-Human Papillomavirus Synergy in Base of Tongue Cancers	The study aimed to assess whether chronic periodontitis history predicts human papillomavirus status in patients with base of tongue cancers.	Cohort study	United States	NA	With cancer HPV (+) Periodontitis: 86% Alveolar bone loss: 3.90 ± 1.17 HPV (-) Periodontitis: 22% Alveolar bone loss: 2.85 ± 0.97	NA	NI	NA	NI	NA	Periodontitis was defined as alveolar bone loss of 2.74 mm or greater	NA	30 [HPV (+): 21 ; HPV(-): 9]	NA	HPV (+): 59.8 ± 11.6 HPV (-): 57.1 ± 9.4	NA	M: 26 F: 4 [M:20/F:1 HPV (+); M: 6/F:3 HPV(-)]	NA	Patients newly diagnosed with primary base of tongue SCC HPV positive or negative	Tongue	Alveolar bone loss (distance between the cementoenamel junction and the bone crest at mesial and distal surfaces of all natural teeth) from panoramic radiographs.	Biopsy	Y	N	Age at diagnosis, sex, race/ethnicity, alcohol use, smoking status, and number of missing teeth.	Multiple logistic regression: Alveolar bone loss: OR: 3.96; 95%CI: 1.18-13.36; p=0.03	Positive	No	-	-	-	No	-	-	-	1) Participants with HPV (+) tumors showed higher mean alveolar bone loss and a greater prevalence of periodontitis (86% vs 22%) compared to those with HPV (-) tumors. 2) Each millimeter increase in alveolar bone loss was associated with about a 3-fold higher risk of HPV (+) tumor status.	HPV: Human papillomavirus SCC: Squamous cell carcinoma NA: Not applied NI: Not informed
Tezal 2009	Chronic Periodontitis and the Incidence of Head and Neck Squamous Cell Carcinoma	The aim of the study was to assess the effect of chronic periodontitis on head and neck squamous cell carcinoma.	Case-control study	United States	Without cancer Alveolar bone loss: 2.44 ± 0.93	With cancer Alveolar bone loss: 4.13 ± 1.53	NI	NI	NI	NA	NA	NA	207	266	54.00 ± 15.45	56.89 ± 11.73	M: 81 F: 126	M: 195 F: 71	All patients are negative for malignancy.	Patients diagnosed with primary HNSCC	Oropharyngeal: 115 Oral cavity: 100 Laryngeal: 51	Alveolar bone loss (distance from cementoenamel junction to alveolar crestal bone) mesial and distal sites off all natural teeth) from panoramic radiographs.	NI	Y	N	Age at diagnosis, gender, race/ethnicity, marital status, smoking status, alcohol use, alveolar bone loss, and missing teeth	Multiple logistic regression: Total HNSS: OR: 4.36 95%CI: 3.16-6.01; p=NI Oral cavity: OR: 4.52 95%CI:3.03-6.75; p=NI	Positive	No	-	-	-	No	-	-	-	In both univariate and multivariate analyses, periodontitis was significantly associated with overall HNSCC, as well as with oral cavity, oropharyngeal, and laryngeal SCC.	HNSCC: Head and neck squamous cell carcinoma SCC: Squamous cell carcinoma NA: Not applied NI: Not informed
Tezal 2012	Local Inflammation and Human Papillomavirus Status of Head and Neck Cancers	The study aimed to determine whether periodontitis is associated with human papillomavirus (HPV) status of head and neck squamous cell carcinoma (HNSCC).	Cohort study	United States	NA	With cancer HPV (+) Alveolar bone loss: 4.57 ± 0.98 HPV (-) Alveolar bone loss: 3.78 ± 1.22	NI	NI	NI	NI	NA	NA	NA	124 [HPV (+): 50 ; HPV(-): 74]	NA	58.5 ± 10.16 [57.18 ± 9.57 HPV(+); 59.34 ± 10.51 HPV (-)	NA	M: 93 F: 31 [M:40/F:10 HPV (+); M: 53/F:21 HPV(-)]	Patients with newly diagnosed primary HNSCC HPV (-)	Patients with newly diagnosed primary HNSCC HPV (+)	Oral cavity: 49 Oropharynx: 49 Larynx: 44	Alveolar bone loss (distance from cementoenamel junction to alveolar crestal bone at the mesial and distal sites off all natural teeh0 assessed from oral panoramic radiographs by a trained and calibrated periodontist who was blinded to the patients’ HPV status.	NI	Y	N	Age at diagnosis, sex, and smoking status	Multiple logistic regression All sites Alveolar bone loss: OR: 2.61; 95%CI: 1.58-4.30; p=NI Oral cavity Periodontitis: OR: 2.32; 95%CI: 0.65-8.27; p=NI	Positive	No	-	-	-	No	-	-	-	1) Patients with HPV-positive tumors had notably greater alveolar bone loss. 2) Each millimeter of ABL increased the likelihood of HPV-positive tumor status by 2.6 times. 2) Stratifying the logistic regression model revealed a stronger association between alveolar bone loss and HPV status in patients with oropharyngeal SCC compared to those with oral cavity SCC and laryngeal SCC.	HPV: Human papillomavirus HNSCC: Head and neck squamous cell carcinoma NA: Not applied NI: Not informed
Trumet 2025	Alveolar bone loss is associated with oral cancer: a case-control study	The study aimed to analyze the alveolar bone loss in OSCC patients and an age-matched control group in relation to the relevant confounders as well as considering parameters of tumor malignancy including tumor size and lymph node metastases.	Case-control study	Germany	Without cancer Alveolar bone loss (%): 19.67 ± 7.89	With cancer Alveolar bone loss (%): 29.12 ± 10.88	NI	NI	NI	NI	NA	NA	100	106	55.54 ± 8.39	58.98 ± 6.48	M: 75 F: 25	M: 78 F: 28	Individuals with non-malignant and non-inflammatory maxillofacial diseases.	Patients had been diagnosed with primary OSCC.	Palate: 4 Inside cheeck: 9 Tongue: 19 Floor of mouth: 24 Upper jaw: 8 Lower jaw: 16 Tongue and floor of mouth: 12 Inaccurate location: 8	Radiographic alveolar bone loss was assessed digitally for each tooth. Horizontal and vertical reference lines were used to determine root length and quantify mesial and distal bone loss, which was averaged and expressed as a percentage of root length. Percentage of alveolar bone loss was calculated per tooth and then averaged by quadrant and for the entire dentition.	NI	Y	N	NA	NA	Positive	No	-	-	-	No	-	-	-	1) A significantly greater loss of bone mass was observed in the OSCC cohort in comparison to the control cohort. 2) Physiological bone loss was found in 7% of the OSCC group and 29.3% of controls, whereas severe bone loss was found in the remaining 7.1% of the controls and in 29% of the OSCC. 3) A marginally significant association was found between tumor size and alveolar bone loss with an incr…	OSCC: Oral squamous cell carcinoma NI: Not informed NA: Not applied
Unlu 2025	Oral microbial dysbiosis in patients with oral cavity cancers	The study tested the hypothesis that oral microbiota dysbiosis is associated with oral cavity cancer and that specific species can be used as disease markers.	Case-control study	Turkey	Without cancer Self-reported With gingival bleeding: 1; Without gingival bleeding: 11 With periodontal diseases history: 5; Without periodontal diseases history: 7 Clinical assessment Gingival index: 0.6 ± 0.1;Plaque Index: 0.3 ± 0.1 Bleeding on probing: 3.3 ± 1.6;Probing Depth: 1.4 ± 0.1 Clinical attachment level: 1.4 ± 0.3;Gingival recession: 0 ± 0	With cancer Self-reported With gingival bleeding: 10; Without gingival bleeding: 0 With periodontal diseases history: 10; Without periodontal diseases history: 0 Clinical assessment Gingival index: 1.8 ± 0.4;Plaque Index: 2 ± 0.3 Bleeding on probing: 100 ± 0;Probing Depth: 3.6 ± 0.4 Clinical attachment level: 4.7 ± 0.4;Gingival recession: 1.1 ± 0.7	NI	NI	NI	NI	NA	NA	12	10	53.5 ± 13.9	63 ± 13.1	M: 6 F: 6	M: 6 F: 4	Systemically healthy individuals with no cancer.	Patients with primary oral cavity cancers (the oral cancer lesions from patients were all squamous cell carcinoma).	NI	Self-reported periodontal disease was evaluated based on gingival bleeding, swelling, redness, and participants' history of periodontal disease. Clinical examination included probing depth, clinical attachment level, bleeding on probing, gingival recession, plaque index, and gingival index. Measurements were taken on all teeth except third molars, with plaque and gingival indices recorded at four…	Biopsy	Y	N	NA	NA	Positive	Yes	Saliva	Next-generation sequencing	-	No	-	-	-	1) Oral cavity cancer patients perceived more signs of gingival bleeding and gum swelling and redness (p < 0.001). 2) All oral cavity cancer patients reported a history of periodontal disease (p < 0.005). 3) Higher periodontal clinical parameters were observed in patients with oral cavity cancers in comparison to healthy controls (p < 0.001). 4) Porphyromonas gingivalis increased 6.5 times in ora…	NI: Not informed NA: Not applied
Zhou 2025	Association of oral health determinants with oral squamous cell carcinoma in never-smoking adults	The study investigates the association between local and systemic oral health determinants and OCSCC in never smoking adults.	Case-control study	United States	Without cancer Periodontal disease: 22	With cancer Periodontal disease: 36	NI	NI	NI	NI	NA	NA	1620	405	18-40: 160 41-60: 712 61-80: 688 >80: 60	18-40: 40 41-60: 178 61-80: 172 >80: 15	M: 800 F: 796 Skip: 20 More man/woman only: 4	M: 200 F: 199 Skip: 5 More man/woman only: 1	Participants had no diagnosis of OCSCC and had never smoked.	Participants with diagnosis of OCSCC and had never smoked.	NI	Periodontal disease data obtained from Us Research Program database.	NI	N	Y	NA	Multivariate Logistic regression Periodontal disease: OR: 4.99; 95%CI: 2.79 -8.92; p=NI	Positive	No	-	-	-	No	-	-	-	Periodontal disease was significantly associated with increased risk of OCSCC in univariate analysis and multivariate logistic regression.	OCSCC: Oral cavity squamous cell carcinoma NI: Not informed NA: Not applied

## Sheet: In vitro
IN VITRO STUDIES
Study ID	Title	Aim of study	Cell type	Bacteria	Co-culture	Culture supernatants collection	Methods of evaluation	Main outcomes	Mechanisms	Study conclusions	Abbreviations
Abdulkareem 2017	Periodontal pathogens promote epithelial- mesenchymal transition in oral squamous carcinoma cells in vitro	The study aimed to examine the potential of Fn and Pg in driving the EMT in OSCC in vitro.	HNSCC cell line (alveolar process; H400)	Fn and Pg (100 bacteria per cell) and E. coli LPS (EMT-positive control; 20 mg/ml)	The cell were treated with heat inactivated Fn and Pg (100 bacteria per cell) and E. coli LPS (EMT-positive control; 20 mg/ml) over 8 d.	1, 5, and 8 days	1) Semi-quantitative reverse transcriptase-PCR (Tnfa, Egf, Cdh1, Vim, Snai1, Twist1 and Gapdh) 2) PCR-array 3) ELISA (TGF-𝝱1, TNF-𝝰 and EGF) 4) Scratch wound assay 5) Transwell migration assay 6) Immunofluorescence and IHC analysis (primary antibodies: Anti-E-cadherin , Anti-vimentin and Anti-Snail) 7) Transepithelial electrical resistance (TEER)	1) sq-RT-PCR: upregulation of Vim, Snai1, Twist1 (mainly by Fn), EGF, and TNF-𝝰; and downregulation of Cdh1 following exposure to bacterial stimulation (after 8 days). 2) PCR-array: upregulation of Tgfb1, Bmp7, Gsk3b, Jag1, Notch1, Snai1, Snai2, Zeb1, Cdh2, Vim, Mmp2, Mmp9, Smad1 and Twist1 and downregulation of Cdh1, Ctnnb1 and Krt14 following exposure to bacterial components. 3) ELISA: periodon…	The periodontal pathogens elicit changes in H400 cells, OSCC cell line, at the molecular, structural and behavioral levels, potentially indicative of EMT.	EMT was likely induced in OSCC cells in response to stimulation by periodontal pathogens.	LPS: Lipopolysaccharides/Pg: Porphyromonas gingivalis/ Fn: Fusobacterium nucleatum/E. coli: Escherichia coli OSCC: Oral squamous cell carcinoma EMT: Epithelial-mesenchymal transition Tnf-𝝰: Tumor necrosis factor alfa Egf: Epidermal growth factor Cdh1: E-cadherin Vim: Vimentin Snai1: Snail-1 Twist1: Twist family bHLH transcription factor 1 Gapdh: Glyceraldehyde 3-phosphate dehydrogenase TGF-𝝱1: Tr…
Aral 2020	Effects of Porphyromonas gingivalis and Fusobacterium nucleatum on inflammasomes and their regulators in H400 cells	The study aimed to assay inflammasomes, their regulators, IL-1β transcription, downstream translation, and release in response to challenge with key periodontal pathogens, Fn and Pg, in an HNSCC cell line (H400) in the presence or absence of a DAMP signal, ATP, in vitro.	HNSCC cell line (alveolar process; H400)	Pg and Fn alone or in combination (100 bacteria per cell) and E.coli LPS (10 μg/ml)	The cells were treated with Pg and Fn alone or in combination (100 bacteria per cell) and E.coli LPS (10 μg/ml) for 24 h with or without ATP (5mM) incubation for 30 min	24 h	1) Reverse transcription-PCR (Caspase 1, Asc, IL1b, Nlrp3, Aim2, Pop1, Card 16, Trim 16, and GAPDH) 2) Immunocytochemistry analysis (primary antibodies: anti-human IL-1β). 3) ELISA (IL-1β)	1) Gene expression levels: Pg alone increased IL-1β by upregulating AIM2, NLRP3, and downregulating POP1. Fn promoted IL-1β by increasing AIM2 and downregulating POP1. It also increased TRIM16 expression although the presence of ATP (Fn + ATP) decreased its levels. Pg + ATP with or without Fn upregulated NLRP3, IL-1β by downregulating POP1. 2) Immunocytochemistry analysis: intracellular pro- and …	Periodontal pathogens may be capable of triggering IL-1β transcription and translation by dysregulating inflammasomes NLRP3 and AIM2 and their regulators POP1, CARD16 and TRIM16 in H400 cells.	Fn and Pg may play a role in HNSCC by increasing IL-1β by dysregulating inflammasomes and their regulators differently.	IL-1β: Interleukin-1β HNSCC: Head and neck squamous cell carcinoma DAMP: Danger associated molecular patterns ATP: Adenosine triphosphate Pg: Porphyromonas gingivalis Fn: Fusobacterium nucleatum E.coli: Escherichia coli LPS: Lipopolysaccharide ASC: Apoptosis-associated speck-like protein containing a CARD NLRP3: NLR family pyrin domain containing 3 AIM2: Absent in Melanoma GAPDH: Glyceraldehyde-3…
Cho 2014	Porphyromonas gingivalis-induced autophagy suppresses cell proliferation through G1 arrest in oral cancer cells	The study aimed to investigate the modulation of oral cancer cell fate by Pg and the underlying molecular mechanisms to reveal the effect of chronic infection and resultant inflammation on the biological behaviour of cancer cells, specifically oral cancer cells.	OSCC (SCC25 and Ca9-22)	Pg 381	1) Oral cancer cells were infected with bacteria at a MOI of 100 for 2 h.	24 and 72h	1) Bromodeoxyuridine incorporation assay 2) Cell cycle analysis (flow cytometry) 3) Acridine orange staining (acidic cellular compartments detection) 4) Monodansylcadaverine staining 5) ROS measurement (flow cytometry) 6) Western blot analysis (primary antibodies: anti-LC3, anti-Atg5, anti-p21, anti-cyclin D1, anti-cdk4 and anti-𝝱-actin)	1) Compared to non-infected control cells, SCC-25 and Ca9-22 oral cancer cells exhibited reduced proliferation at 24 h after Pg infection, but did not affect apoptosis. 2) Pg induced substantial accumulation of oral cancer cells in the G1 phase with a decrease in S phase, in contrast to continuous proliferation in non-infected cells. 3) p21, a cyclin-dependent kinase inhibitor regulating progress…	Pg inhibited proliferation of oral cancer cells by inducing G1 cell cycle arrest, but had no effect on apoptosis. Following infection with Pg, the expression of cyclin D1 and cdk4 was decreased in oral cancer cells, whereas p21, a Cdk inhibitor, was upregulated, in comparison with non-infected controls. Autophagy was prominently enhanced in these infected cells, presumably contributing to the sup…	Oral cancer cells promote autophagy as an adaptive mechanism to invading Pg within the tumour microenvironment, which then serves as a survival mechanism that limits bacterial toxicity.	Pg: Porphyromonas gingivalis OSCC: Oral squamous cell carcinoma MOI: Multiplicity of infection ATG5: Autophagy related 5 CDK4: Cyclin dependent kinase 4 ROS: Reactive oxygen species NAC: N-acetylcysteine
Cho 2018	Acetylshikonin suppresses invasion of Porphyromonas gingivalis‑infected YD10B oral cancer cells by modulating the interleukin‑8/matrix metalloproteinase axis.	The study aimed to investigate a possible link between chronic periodontitis and the aggressiveness of oral cancer cells by infecting YD10B OSCC cells with Pg. In addition, the possible utility of acetylshikonin, a traditional anti‑inflammatory agent, in the suppression of the invasiveness of Pg-infected YD10B OSCC cells was also investigated.	OSCC (YD10B)	Pg 381	1) YD10B cells were cocultured with live Pg 381 at a MOI of 1:100 for 2 h twice a week and grown for 3 weeks. 2) YD10B cells was knocked down using an siRNA construct against IL‑8 and infected with Pg for 24, 48 and 72 h. 3) Pg‑infected cells were treated with 100 nM of SB225002 (IL‑8 receptor inhibitor) or 0.5 μM of acetylshikonin for 24, 48, or 72 h.	25 min; 1, 2 and 2 weeks; 48 and 72h	1) Flow cytometry analysis (CD44 and CD133) 2) Western blot analysis (primary antibodies: cytokeratin 13, SMA, twist, and 𝞫-actin, vimentin and slug) 3) In vitro invasion assay 4) Multiplex bead assay (MMP-1, MMP-2, MMP-9 and MMP-10) 5) Gelatin zymography 6) ELISA (IL-8) 7) siRNA transfection (IL-8 siRNA) 8) Cell viability assay (MTT assay)	1) Pg-induced morphologic changes in YD10B OSCC cells, such as the loss of adhesiveness and a polygonal shape, compared with the absence of morphologic changes in non-infected controls. 2) Pg-infected cells also showed increased expression of both CD44 and CD133, representative indicators for cancer stemness. 3) Up-regulation of αSMA and vimentin, down-regulation of cytokeratin 13, as well as the…	Pg induces the development of aggressive behaviors in host YD10B oral cancer cells via the IL-8 dependent release of MMPs.	Pg induces the development of aggressive behaviors in host YD10B oral cancer cells via the IL-8 dependent release of MMPs. Acetylshikonin significantly inhibited the invasion of Pg‑infected YD10B cells by suppressing IL‑8 release and IL‑8‑dependent MMP release.	OSCC: Oral squamous cell carcinoma Pg: Porphyromonas gingivalis MOI: Multiplicity of infection αSMA: α-smooth muscle actin MMP: Matrix metalloproteinase ELISA: Enzyme linked immunosorbent assay MTT: 3‑(4,5‑dimethylthiazol‑2‑yl)‑2,5‑diphenyltetrazolium bromide EMT: Epithelial-mesenchymal transition
Geng, 2017	Persistent exposure to Porphyromonas gingivalis promotes proliferative and invasion capabilities, and tumorigenic properties of human immortalized oral epithelial cells	The study aimed to explore the underlying effect of chronic Pg infection on OSCC and to identify relevant biomarkers as promising targets for therapy and prevention.	Human immortalized oral epithelial cells (HIOEC)	Pg ATCC 33277	HIOECs were infected with Pg at an MOI of 1 for 24 h at each passage (3 or 4 days) and were repeatedly infected with Pg for periods of 5, 10, 15, and 23 weeks.	24, 48 and 72 h; 5, 10, 15 and 23 weeks	1) Cell Proliferation Assay (MTT) 2) Cell Immunocytochemistry Assay (primary antibody: anti-Ki-67) 3) Colony Formation Assay 4) Cell Cycle Analysis (flow cytometer) 5) Cell Migration and Invasion Assay (wound-healing assay and transwell system) 6) Gelatin Zymography Assay (MMPs) 7) Microarray 8) iTRAQ-Based Quantitative Proteomic Assay 9) RT-qPCR [CXCL10, CSF1, IL6, NNMT, CYCG, CXCL11, FLI1, WFDC…	1) The proliferation ability of infected HIOECs was significantly increased compared with the non-infected control. 2) The percentages of Ki-67 positive staining in HIOECs-Pg-15 and HIOECs-Pg-23 were significantly higher than that of the non-infected control. 3) HIOECs-Pg-15 and HIOECs-Pg-23 formed many more total colonies, including colonies larger than 1 mm in diameter, with a significant diffe…	Under long-term infection, Pg may activate key factors such as B7-H1/B7-DC (also known as CD274/PDCD1LG2), GAS6 (that binds to TAM RTKs), CCAT1/FLI1, and NNMT for the eventual tumorigenesis transformation.	Pg could promote tumorigenic properties of HIOECs, indicating that chronic Pg infection may be considered as a potential risk factor for oral cancer.	Pg: Porphyromonas gingivalis OSCC: Oral squamous cell carcinoma MOI: Multiplicity of infection MTT: 3‑(4,5‑dimethylthiazol‑2‑yl)‑2,5‑diphenyltetrazolium bromide MMP: Matrix metalloproteinase CXCL: C-X-C motif chemokine ligand CSF1: Macrophage-colony stimulating factor IL: Interleukin NNMT: Nicotinamide N-methyltransferase CYGG: Cytoglobin FLI1: Friend leukemia virus integration 1 WFDC2: WAP four-…
Geng 2019	Identification of potential candidate genes of oral cancer in response to chronic infection with Porphyromonas gingivalis using bioinformatical analyses	The study aimed to comprehensively analyze microarray data obtained from the chronic infection model of immortalized oral epithelial cells that were persistently exposed to Pg for 15 weeks.	Human immortalized oral epithelial cells (HIOEC)	Pg ATCC 33277	HIOECs were infected with Pg at an MOI of 1 for 24 h at each passage (3 or 4 days) and were repeatedly infected with Pg for periods of 15 weeks	15 weeks	1) Microarray 2) Protein-protein interaction (PPI) network and identification of Hub genes 3) Gene Ontology 4) Ingenuity Pathway Analysis (IPA) 5) Validation of Hub Genes in Clinical Samples from OncomineTM	1) Among the 423 DEGs (fold change ≥ 2), 296 genes were up-regulated while 127 genes were down-regulated. 2) TAT1, CXCL10, MX1, IFIT1, GBP1, IL6, OAS1, MAPK12, LYN, and IFI35 were identified as the hub genes of the network. 3) With the exception of MAPK12, most genes were found to be generally over-expressed in OSCC samples compared with the normal sample. 4) IL6, STAT1, LYN, BDNF, C3, CD274 (PD-…	Chronic infection by Pg caused secretion of cytokines such as IL-6 to initiate OSCC and to activate tumorigenic transcription factors such as STAT1 for tumor progression. During this complex process, overexpression of chemokines (such as CXCL10) may be involved in a positive loop of sustained tumor-associated inflammation. Immune escape of tumorigenic cells in response to Pg infection, regulated …	The IL6, STAT1, LYN, BDNF, C3, CD274, PDCD1LG2, and CXCL10 were identified as potential candidate genes that might facilitate the prevention and treatment of OSCC.	Pg: Porphyromonas gingivalis MOI: Multiplicity of infection TAT1: Amino acid transporter TAT1 CXCL: C-X-C motif chemokine ligand MX1: MX dynamin like GTPase 1 IFIT1: Interferon induced protein with tetratricopeptide repeats 1 GBP1: Guanylate binding protein 1 IL: Interleukin OAS1: 2'-5'-oligoadenylate synthetase 1 MAPK2: Mitogen-activated protein kinase 2 LYN: LYN proto-oncogene IFI35: Interferon…
Geng 2020	Fusobacterium nucleatum caused DNA damage and promoted cell proliferation by the Ku70/p53 pathway in oral cancer cells	The study aimed to establish a DNA damage model of OSCC cells infected with Fn and a DSB molecular marker was evaluated.	Tongue SCC (Tca8113)	Fn ATCC 25586	1) Fn at an MOI of 500 was added to the cell culture for 4, 12, 24 and 36 h. 2) The cells were infected with Fn again after overexpression with Ku70.	0, 4, 12, 24, and 36 h	1) DNA damage model (𝞬H2AX) 2) Cell immunofluorescence assay (primary antibody: anti-𝞬H2AX) 3) Cell proliferation assay (CCK-8) 4) Cell cycle analysis (flow cytometry) 5) RT-qPCR (Ku70, wild p53, p27, GAPDH) 6) Western blot assay (primary antibodies: anti-gH2AX, anti-Ku70, anti-p27, anti-wild p53 or anti-GAPDH)	1) The expression of gH2AX protein was increased continuously in a time-dependent manner within 36 h. 2) Cells infected by Fn had an increased proliferative capacity in a time-dependent manner at each time point. 3) The proportion of cells in the G1 phase of the cell cycle was significantly decreased at the time points of 12 to 36 h while the proportion in the S phase was increased from 4 to 24 h…	The resulting increased proliferation ability and accelerated cell cycle of OSCC cells in response to DNA damage was dependent on the Ku70/p53 pathway	The possible promoting role of Fn in OSCC relied on the Ku70/p53 pathway after causing DNA damage.	Fn: Fusobacterium nucleatum DSB: DNA double-strand break 𝝲H2AX: Phosphorylated form of H2AX Ku70: ATP-dependent DNA helicase GAPDH: Glyceraldehyde-3-phosphate dehydrogenase
Groeger 2011	B7-H1 and B7-DC receptors of oral squamous carcinoma cells are upregulated by Porphyromonas gingivalis	The study aimed to investigate the influence of different strains of Pg and S. salivarius K12 on the expression of B7-H1 and B7-DC (PD-L2) receptors in oral carcinoma cell lines and human gingival keratinocytes.	Human Oral Tongue SCC (SCC-25) Human gingival keratinocytes (PHGK)	Pg W83 Pg ATCC 33277 S. salivarius K12	1) SCC-25 cells were infected with the two Pg strains and S. salivarius K12 (MOI=100) for 24, 48 and 72 h. 2) BHY cells and PHGK were infected with Pg W83 (MOI=100) for 24 h.	24, 48 and 72 h	1) Immunostaining (anti-human B7-H1-APC and anti-human B7-DC-PE antibodies; flow cytometer) 2) RT-qPCR (B7-H1 and B7-DC)	1) After infection with Pg, both B7-H1 and B7-DC receptors were up-regulated in SCC-25 and PHGK cells. 2) S. salivarius K12 caused no up-regulation. 3) The expression of B7H1 and B7-DC mRNA was increased in SCC-25 and PHGK infected cells after 24h.	Pg strains can induce the expression of the B7-H1 and B7-DC receptors in SCC and PHGK, which might facilitate immune evasion by oral cancers.	In contrast to S. salivarius K12 virulent Pg strains can induce the expression of the B7-H1 and B7-DC receptors in SCC and PHGK.	Pg: Porphyromonas gingivalis S. salivarius K12: Streptococcus salivarius K12 MOI: Multiplicity of infection B7-H1 (also known as PD-L1 or CD274): Programmed cell death 1 ligand 1 B7-DC (also known as Pdcd1lg2/PD-L2/CD23): Programmed cell death 1 ligand 2 SCC: Squamous carcinoma cells
Groeger 2017	Porphyromonas gingivalis activates NFκB and MAPK pathways in human oral epithelial cells	This study aimed to investigate the regulation of a selected number of genes after infection with Pg.	Human Oral Tongue SCC (SCC-25) Human gingival keratinocytes (PHGK)	Pg W83	Cells were infected with whole bacterial cells (MOI=100) as well as treated with bacterial fractions (50 µg/mL) for 24 h.	24h	1) Human Antibacterial Response RT2 Profiler Array (84 key gens involved in innate immune response to bacteria) 2) RT-qPCR for verification of profiling (NF-κB1, IKKβ, MAP2K4, MAPK8, MAPK14, IRF5, Jun, IRAK3, TOLLIP and GAPDH)	1) After infection with Pg membranes the RNA of 16 to 33 of 84 key genes involved in the antibacterial immune response was up-regulated, almost them were IKKβ (NF-κB signaling pathway), IRF5 (TLR signaling) and JUN, MAP2K4, MAPK14 and MAPK8 (MAPK pathway) in SCC-25 cells and IKKβ, IRF5, JUN, MAP2K4, MAPK14 and MAPK8 in PHGK. 2) Statistically significant up-regulation of IKKβ, MAP2K4, MAPK14 and I…	Pg and its membrane fraction induced, in malignant and primary human epithelial cells, up-regulation of genes involved in the downstream signaling pathway of the pro-inflammatory active transcription factor NF-κB and some members of the MAPK family.	In malignant and primary human oral epithelial cells, Pg membrane up-regulates the expression of genes involved in downstream TLR, NFκB and MAPK signaling pathways related to the pro-inflammatory immune response and cancer proliferation and control.	Pg: Porphyromonas gingivalis MOI: Multiplicity of infection NF-κB: Nuclear factor kappa B IKKβ: Inhibitor of nuclear factor kappa B kinase subunit beta MAP2K4: Mitogen-activated protein kinase kinase 4 MAPK8: Mitogen-activated protein kinase 8 MAPK14: Mitogen-activated protein kinase 14 IRF5: Interferon regulatory factor 5 JUN: Jun proto-oncogene IRAK3: Interleukin 1 receptor associated kinase 3 …
Groeger 2017	Induction of B7-H1 receptor by bacterial cells fractions of Porphyromonas gingivalis on human oral epithelial cells B7-H1 induction by Porphyromonas gingivalis fractions	This study aimed to analyse the potential of various cellular components of Pg to induce the PD-L1 receptor	Human Oral Tongue SCC (SCC-25) Human gingival keratinocytes (PHGK)	Pg W83 E. coli 055:B5 LPS	1) Cells were co-incubated with Pg (MOI=50, 75, 100 and 200) or various concentrations (10 𝞵g/ml −100 𝞵g/ml) of the Pg isolated fractions (total, inner, and outer membrane fractions, cytosolic proteins, as well as LPS and peptidoglycans) for 24 or 48 h.	24 and 48h	1) Immunoblot (BCA assay; primary antibody: anti-human B7-H1) 2) RT-qPCR (B7-H1)	1) B7-H1 was induced following Pg infection of SCC-25 cells. 2) Pg membrane fraction induced the highest up-regulation of B7-H1 expression among the Pg isolates, followed by the separated outer and inner membranes, whereas the cytosolic fraction did not induce the receptor for both cell lines. 5) Neither Pg LPS nor E. coli 055:B5 LPS up-regulated the receptor for both cell lines.	The membrane fraction of Pg is responsible for up-regulation of the immune-regulatory receptor PD-L1 in SCC and gingival keratinocytes, and thus may support immune evasion of oral carcinomas.	The membrane fraction of Pg is responsible for up-regulation of the immune-regulatory receptor PD-L1 in squamous carcinoma cells and gingival keratinocytes.	B7-H1 (also known as PD-L1 or CD274): Programmed cell death 1 ligand 1 Pg: Porphyromonas gingivalis E. coli: Escherichia coli
Groeger 2020	Porphyromonas gingivalis cell wall components induce programmed death ligand 1 (PD-L1) expression on human oral carcinoma cells by a Receptor-Interacting Protein Kinase 2 (RIP2)-dependent mechanism	The study aimed to identify the bacterial components from Pg that lead to upregulation of PD-L1 in human SCC-25 oral squamous cell carcinoma cells and primary human gingival keratinocytes.	Human Oral Tongue SCC (SCC-25) Human gingival keratinocytes (PHGK)	Viable and heat-killed Pg W38	1) The SCC-25 were infected with Pg at the MOIs of 1, 10 and 100 for 1 day. 2) The TM fraction and PDG from Pg in the concentrations of 1, 5, 10, 20, 50 and 100 μg/ml were used to treat SCC-25 cells for 1 day. 3) SCC-25 cells were treated with 1, 5, 10 and 20 μg/mL of OMVs for 1 day. 4) Cells were incubated with suramin at 10 and 50 μg/ml and infected with Pg (MOI=100) for 1 day. 5) SCC-25 cells …	24 h	1) Flow cytometric analysis (anti-human PD-L1) 2) Determination of endocytosis (pHrodo Green dextran; flow cytometer) 3) Matrix-assisted laser desorption ionization–time of flight mass spectrometry 4) Western blotting (primary antibody: anti-human PD-L1, anti-human NOD1, anti-human NOD2; anti-Flag antibody [M2], anti-human MyD88, anti-human RIP2 and β-Actin)	1) Infection of SCC-25 oral cancer cells with increasing MOIs of viable and heat-killed Pg strain W83 triggered a dose-dependent increase of PD-L1 protein expression. 2) Stimulation of SCC-25 cells with PDG prepared from Pg or with the TM fraction led to the induction of PD-L1 protein expression in a concentration-dependent manner, showing a peak of PD-L1 upregulation at around 10 μg/ml. 3) OMVs …	The membrane fraction component PDG uses OMVs to enter SCC-25 cells and to trigger a cytosolic receptor in order to induce a RIP2- and MAPK-dependent signaling cascade resulting in inducible PD-L1 expression.	Internalized peptidoglycan triggers cytosolic receptors to induce PD-L1 expression in a Myd88-independent and RIP2 dependent fashion.	PD-L1/B7-H1: Programmed death-ligand 1 Pg: Porphyromonas gingivalis PDG: Peptidoglycan OMVs: Outer membrane vesicles MOI: multiplicity of infection RIP2: receptor-interacting protein kinase 2 NOD1/2: nucleotide binding oligomerization domain containing 1/2 MAPK: Mitogen-activated protein kinase JNK: c-Jun N-terminal kinase JNK MEK1/2: mitogen activated protein kinase 1/2 ERK1/2 (also known as MAP…
Groeger 2022	Recombinant Porphyromonas gingivalis W83 FimA alters immune response and metabolic gene expression in oral squamous carcinoma cells	This study aimed to investigate the genome‐wide impact of recombinant FimA from Pg W83 on the gene expression of oral squamous carcinoma cells.	Human Oral Tongue SCC (SCC-25)	Recombinant FimA from Pg W38	The cells were stimulated using 10 µg/ml recombinant FimA protein for 4 and 24 h.	4 and 24 h	1) RNA‐seq 2) RT-qPCR (CCL20, CXCL8, TNFAIP3, NFKBIA, TNFAIP6 and GAPDH)	1) Differential gene expression after 4 and 24 h revealed upregulation of 464 (4 h) and 179 genes (24 h) and downregulation of 69 (4 h) and 312 (24 h) genes. 2) GO, KEGG, and REACTONE enrichment analysis identified a strong immunologic transcriptomic response signature after 4 h. After 24 h, mainly those genes were regulated, which belonged to cell metabolic pathways and replication. 3) RT-qPCR o…	RNA‐seq revealed that FimA challenge of the oral carcinoma cells induced upregulation of a wide array of the immune response‐related genes.	These data shed light on the RNA transcriptome of human oral squamous carcinoma epithelial cells upon stimulation with Pg FimA and identified a strong immunological gene expression response to this virulence factor.	Pg: Porphyromonas gingivalis CCL20: C-C motif chemokine ligand 20 CXCL8: C-X-C motif chemokine ligand 8 TNFAIP3: TNF alpha induced protein 3 NFKBIA: NFKB inhibitor alpha TNFAIP6: TNF alpha induced protein 6 GAPDH: Glyceraldehyde-3-phosphate dehydrogenase
Groeger 2022	Porphyromonas gingivalis W83 membrane components induce distinct profiles of metabolic genes in oral squamous carcinoma cells	This study aimed to investigate the genome-wide impact of Pg W83 membrane on the RNA expression of oral squamous carcinoma cells.	Human Oral Tongue SCC (SCC-25)	Pg	The cells were stimulated using 100 µg/mL Pg total membrane for 4 and 24 h.	4 and 24 h	1) RNA-Seq (NOVOGENM, Cambridge, UK) 2) RT-qPCR (CCL20, CXCL8, NFκBIA, TNFAIP3, TRAF5, CYP1A1, NOD2 and GAPDH genes)	1) Differential gene expression analysis resulted in the upregulation of 15 genes and downregulation of 1 gene after 4 h. After 24 h, 61 genes were upregulated and 278 downregulated. 2) GO, KEGG, and REACTONE enrichment analysis revealed a strong metabolic transcriptomic response signature, demonstrating altered gene expressions after 4 h and 24 h that mainly belong to cell metabolic pathways and…	A distinct immunological and metabolic gene expression responses was observed in oral carcinoma cells after Pg total membrane infection	The study showed a strong metabolic gene expression response of human oral squamous carcinoma cells following stimulation with Pg membranes.	Pg: Porphyromonas gingivalis CCL20: Chemokine (C-C motif) ligand 20 CXCL8: Chemokine (C-X-C motif) ligand 8 NFKBIA: Nuclear factor kappa B inhibitor alpha TNFAIP3: Tumor necrosis factor alpha-inducible gene 3 protein TRAF5: TNF receptor-associated factor 5 CYP1A1: Cytochrome P450 family 1 subfamily A member 1 NOD2: Nucleotide-binding oligomerization domain-containing 2 GAPDH: Glyceraldehyde-3-pho…
Ha 2015	Prolonged and repetitive exposure to Porphyromonas gingivalis increases aggressiveness of oral cancer cells by promoting acquisition of cancer stem cell properties	The study aimed to investigate a potential link between periodontitis and oral cancer by creating na experimental condition that mimics a clinical course of Pg-induced chronic periodontitis in oral cancer cells	Human gingival SCC (Ca9-22)	Pg 381	1) OSCC cells were infected with bacteria at a MOI of 100 for 2 h twice a week for 5 weeks. 2) Cells were infected with Pg at the MOI 100 for 2h an treated with taxol (0.625, 1.25, 2.5 and 5nM) 3) Cells were infected with Pg and then treated with SB225002 (IL-8 receptor B antagonist) at 100 nM for 48 h.	1, 2, 3, 4 and 5 weeks	1) CFSE staining 2) RT-qPCR (bacterial 16SRNA, IL8, MMP1, MMP10 and GAPDH) 3) Immunofluorescence (primary antibody: anti-α-tubulin) 4) Western blot analysis (primary antibodies: Pg, Cytokeratin 13, E-and N-cadherin, 𝜶-SMA, twist, 𝞫-actin, snail, slug, p21 and Cyclin D1) 5) Migration and invasion assays 6) MTT assay 7) Flow cytometry analysis (CD44 and CD133) 8) Tumor sphere formation assays 9) Mu…	1) Pg-induced phenotypic changes reflecting EMT were accompanied by upregulation of N-cadherin, 𝜶-SMA, snail, slug, and twist and downregulation of cytokeratin 13. 2) Pg increased the migratory and invasive ability of OSSC. 3) Repeated Pg infection slowed the proliferation of OSCC cells (high levels of p21 and reduced levels of Cyclin D1 in Pg-infected cells) and conferred resistance to a chemoth…	Pg-induced downregulation of epithelial cell markers with concomitant increases in mesenchymal markers implies that Pg can induce EMT-like changes in oral cancer cells. Moreover, IL-8 induced by Pg can promote invasive potential of OSCC cells via increased secretion of MMP-1 and MMP-10.	Pg can increase the aggressiveness of oral cancer cells via epithelial-mesenchymal transition-like changes and the acquisition of stemness, implicating Pg as a potential bacterial risk modifier.	Pg: Porphyromonas gingivalis MOI: Multiplicity of infection EMT: Epithelial-tomesenchymal transition CFSE: Carboxyfluorescein succinimidyl ester IL: Interleukin INF-𝛄: Interferon gama TNF-𝜶: Tumor necrosis factor alfa 𝜶-SMA: Smooth muscle actin RANTES: Regulated on activation, normal T cell expressed and secreted VEGF: Vascular endothelial growth factor EMT: epithelial-to-mesenchymal transition M…
Ha 2016	Porphyromonas gingivalis increases the invasiveness of oral cancer cells by upregulating IL-8 and MMPs	The study aimed to investigate the effects of Pg infection on the invasiveness of OSCC cells and the potential molecular mechanisms that underlie oral cancer progression induced by Pg, including altered expression of cytokines and MMPs	Human OSCC (SCC-25, OSC-20 and SAS)	Pg 381 E. coli	1) The cells were infected with Pg or E. coli at the MOI of 1:100 for 3 h. 2) The cells were treated with human recombinant interleukin-8 (IL-8 at 100 ng/mL) for 24, 48 and 72 h.	24, 48 and 72 h	1) Multiplex bead (Luminex) assay (MMP1, MMP2, MMP7, MMP9 and MMP10) 2) ELISA (IL-8) 3) RT-qPCR (IL8 and GAPDH) 4) Gelatin zymography (MMP-2 and MMP-9) 5) siRNA transfection (IL-8 siRNA) 9) In vitro invasion assay	1) A prominent increase in invasive potentials of OSC-20 and SAS cells (but not SCC-25 cells) was induced by Pg. 2) Exposure to E. coli failed to induce any notable changes in the invasiveness of various OSCC cells. 3) Upregulation of MMP-1, MMP2 and MMP-7, but not MMP-9 and MMP-10, was observed in OSC-20 and SAS cels after Pg infection. 4) Exposures of OSC-20 and SAS cells to Pg resulted in time…	Pg-induced transcriptional upregulation of IL-8 and a potential correlation between MMPs and IL-8 that may underlie the development of invasiveness in OSCC cells.	Pg increases the invasiveness of OSCC by IL-8-dependent upregulation of MMPs.	IL: Interleukin MMP: Matrix metalloproteinases OSCC: Oral squamous cell carcinoma Pg: Porphyromonas gingivalis E.coli: Escherichia coli MMP: Matrix metalloproteinase GAPDH: Glyceraldehyde-3-phosphate dehydrogenase
Ha 2024	Transcriptome Analysis of HNSCC by Aggregatibacter actinomycetemcomitans Extracellular Vesicles	This study aimed to investigate the influence of bacterial EVs, specifically those derived from Aa, on the progression of HNSCC.	Hypopharyngeal SCC (DU) Mouth floor SCC (UMSCC1)	Aa ATCC 33384	1) The cells were treated with Aa-derived Evs (MOI of 3400) and incubated for 24 h. 2) The cells were transfected with miR-146a mimic for 24 h. Aa-derived EVs (MOI of 3400) were used as a positive control and scrambled miRNA (miR-NC) was used as a negative control.	24h	1) Cell viability test (MTT assay) 2) RNA-and miRNA-Seq 3) qRT-PCR 4) Proliferation assay (CFSE) 5) Invasion Assay 6) IHC (Ki-67) 7) Cell cycle analysis (Flow cytometry)	1) The cells efficiently internalized Aa-derived EVs after 24 hours, with localization primarily in the cytoplasm. 2) Treatment with Aa-derived EVs induced a shift in the cell cycle, with an increase in S phase and a decrease in G1 phase in both FaDu and UMSCC1 cells. 3) After 24 hours of exposure, both cell lines showed high Ki-67 expression, indicating increased proliferation. This was further …	miR-146a plays a crucial role in promoting the carcinogenesis of HNSCC cells.	Bacterial EVs, particularly from periodontal pathogens like Aa, are significant modulators within the oral cancer environment, potentially affecting cellular behavior and gene expression profiles.	HNSCC: Head and neck squamous cell carcinoma SCC: Squamous cell carcinoma Aa: Aggregatibacter actinomycetemcomitans EV: Extracellular Vesicles MTT: 3-(4,5-dimethylthiazol-2-yl)-2,5-diphenyltetrazolium bromide CFSE: Carboxyfluorescein diacetate succinimidyl ester IHC: Immunocytochemistry ETV4: ETS Variant Transcription Factor 4 IL6: Interleukin 6 CXCL8: C-X-C Motif Chemokine Ligand 8 ITGA2: Integr…
Hamada 2024	Transcriptomic analysis of Porphyromonas gingivalis-infected head and neck cancer cells: Identification of PLAU as a candidate prognostic biomarker	The study aimed to clarify promising genes as predictor of HNSCC associated with Pg infection.	Human OSCC (HSC-3) Human Tongue SCC (SAS)	Pg ATCC 33277 Fn	SAS or HSC-3 cells were infected with Pg or Fn at a MOI of 1 for 90 min.	2 and 24 h	1) Cell invasion assay 2) Immunoblot analysis (primary antinbodies: anti-CCL20 and anti-PLAU) 3) ELISA (IL-17 and TNF-α) 4) RNA sequencing and FASTQ file processing 5) Gene expression data of 499 HNSCC patients obtained from TCGA database (17 genes associated with migration in cells infected with Pg)	1) Cellular invasion was greater by SAS cells infected with Pg than those infected with Fn. 2) More than two-fold increase in the expression of 99 genes was observed after the Pg-infection including the migration-related genes: CCL20, CTGF, DUSP10, EGR3, HBEGF, IL1B, IL24, JUN, PLAU, PTGS2, SEMA7A and SGK1. 3) A 50% reduction in the expression of 173 genes was noted in response to Pg infection (f…	Kaplan–Meier and Cox analyses of PLAU expression with Pg infection showed the potential of PLAU as a molecular prognostic marker in advanced HNSCC patients with tumour sizes ≥T3 or advanced HNSCC patients with lymph node metastases.	These results suggest the potential of PLAU as a molecular prognostic marker in HNSCC patients.	HNSCC: Head and neck squamous cell carcinoma Pg: Porphyromonas gingivalis Fn: Fusobacterium nucleatum MOI: Multiplicity of infection ELISA: ELISA: Enzyme linked immunosorbent assay IL: Interleukin TNF-𝝰: Tumor necrosis factor alfa CCL20: C-C motif chemokine ligand 20 CTGF: Connective tissue growth factor DUSP10: Dual specificity phosphatase 10 EGR3: Early growth response 3 HBEGF: Heparin binding …
Hu 2021	The effects of periodontitis associated microbiota on the development of oral squamous cell carcinoma	The present study focused on the relationship between core flora of periodontitis and OSCC by comparing the differences in proliferation, migration and invasion ability of OSCC cells after co-culture with positive and negative bacteria associated with periodontitis.	Human OSCC (HSC-3)	Pg ATCC33277 and Fn ATCC25586 (P+ group) Neisseria sicca ATCC9913 and Corynebacterium matruchotii ATCC1426 (P- group)	The P+ and P- bacteria were added to cells at a MOI of 100 for 3 h.	1) CCK-8 assay: 6, 12, 24, 36, 48, 60, 72, 84 and 96 h 2) Scratch assay: 0, 24 and 48 h	1) CCK-8 assay 2) Scratch assay 3) Transwell assay (migration and invasion assay) 4) RT-qPCR (IL-6, IL-8, MMP-9 and cyclin-D1) 5) Western blotting (IL-6, IL-8, MMP-9 and cyclin-D1)	1) The cell proliferation capacity of the P+ group was greater than other groups. 2) The healing degree in the P+ group was stronger than in the control group at 24 h and 48 h, and the healing degree was almost 100% at 48 h. The healing degree of the P- group at 24 h and 48 h was worse than the control group. 3) The P+ group had stronger invasion and migration ability in comparison with the contr…	The positive flora of periodontitis promoted the proliferation, migration and invasion ability of HSC-3 cells in vitro, while the negative flora of periodontitis inhibited the proliferation, migration and invasion ability of HSC-3 cells in vitro.	The periodontitis positive correlated microbiota had a promoting effect on the development of oral squamous cell carcinoma in vitro by regulating mRNA and protein expression of IL-6, IL-8, MMP-9 and Cyclin-D1. Periodontitis negative correlated microbiota had suppression effect on the development of oral squamous cell carcinoma in vitro analysis.	Pg: Porphyromonas gingivalis Fn: Fusobacterium nucleatum
Imamura 2022	Inhibitory mechanism of IL-6 production by Orento in oral squamous cell carcinoma cell line CAL27 stimulated by pathogen-associated molecular patterns from periodontopathogenic Porphyromonas gingivalis	The study aimed to examine the effects of orento on TLR-mediated IL-6 production by PAMP stimulation in OSCC.	OSCC (CAL27) 293-TLR4/MD2-CD14 (HEK293 cells constitutively expressing TLR4, MD2 and CD14) 293-TLR2/CD14 (HEK293 cells constitutively expressing TLR2 and CD14)	Pg PAMP	1) CAL27 cells were cultured with 10, 100, and 1000 µg/mL of orento for 24 h. 2) CAL27 cells (1 × 104) were cultured with a mixture of Pg PAMP (100 ng/mL) and orento (10 µg/mL) for 24 h. 3) A reporter plasmid containing the IL-6 promoter linked to the luciferase gene (phIL-6pro-Luc) and a standard plasmid (pRSV-β-gal) were co-transfected into CAL27 cells,293-TLR4/MD2-CD14 and 293-TLR2/CD14. One d…	24 h	1) MTT Assay 2) ELISA (IL-6) 3) Transfection and Luciferase Assay 4) Western Blotting (primary antibodies: anti-pIRAK4 and anti-IRAK4) 5) Immunoprecipitation (primary antibody: anti-MyD88)	1) PAMP-stimulated IL-6 production in CAL27 cells in the presence of orento, as compared to that in cells stimulated by PAMP alone, significantly decreased. 2) Orento significantly suppressed PAMP-stimulated activation of the IL-6 promoter. 3) The level of NF-kB-dependent transcriptional activation by PAMP stimulation was approximately 3.5- to 3.8-fold higher than that in the absence of any stimu…	TLR-mediated IL-6 production by PAMP stimulation in OSCC.	Orento suppresses IRAK4, IRAK1, and JNK phosphorylation in Pg PAMP-stimulated CAL27 cells. Orento is involved in the initiation of TLR signaling by PAMP and suppresses downstream signaling pathways such as MAPK cascade and NF-kB signaling activation by MyD88. Thus, orento may exert anti-inflammatory effects through TLR signal transduction.	Pg: Porphyromonas gingivalis HEK293: Immortalized human embryonic kidney cells PAMP: Porphyromonas gingivalis lipopolysaccharide and lipoproteins NF-kB: transcription factor nuclear factor-kappa B IRAK: IL-1 receptor-associated kinase JNK: c-Jun N-terminal kinase ELISA: Enzyme linked immunosorbent assay
Inaba 2014	Porphyromonas gingivalis promotes invasion of oral squamous cell carcinoma through induction of proMMP9 and its activation	The effects of Pg on the expression and maturation of MMP2 and 9 by OSCC cells in order to evaluate a possible molecular basis linking periodontal pathogens to OSCC.	Human gingival SCC (Ca9-22) Human tongue SCC (SAS)	Fn ATCC 25586 Pg ATCC 33277 Pg gingipain-deficient mutants KDP129 (Δkgp), KDP133 (ΔrgpArgpB), and KDP136 (ΔrgpArgpBkgp).	1) The cells were incubated with Pg at an MOI of 1 for 2, 4, 6, 12 and 24 h. 2) The siRNA knockdown cells were stimulated with Pg at an MOI of 1 for 24 h. 3) The cells were incubated with Pg at an MOI of 1 for 24 h. Inhibitors [PDTC (NF-kB inhibitor), PD98059 (ERK1/2 inhibitor), or SB202190 (p38 inhibitor] were added 24 h prior to Pg infection.	0, 2, 4, 6, 12 and 24 h	1) Gelatin zymography (MMP2 and MMP9) 2) Western immunoblotting (primary antibodies: anti-Phospho-ERK1/2, anti-ERK1/2, anti-Phospho-p38, anti-p38, anti-Phospho-JNK, anti-JNK, anti-Phospho-IkBα, anti-IkBα, anti-Phospho-p38, anti-Phospho-cJun, anti-Jun, anti-Phospho-HSP27, anti-HSP27, anti-NF-kB, anti-Ets1, anti-Ets2, anti-MMP14 and anti-β-actin. 3) RNA interference (siRNA PAR2, Ets1, and HSP27) 4)…	1) Pg increased proMMP9 amounts and processed the proenzyme to the active form of MMP9. 2) Incubation with Pg significantly enhanced cellular invasion into matrigel, while that was significantly prevented by a specific inhibitor of MMP9. 3) Pg did not process proMMP2 and MMP14 was poorly expressed in cells incubated with or without Pg. 4) Cellular invasion of Fn-stimulated SAS cells was significa…	Pg induces proMMP9 production via multiple signalling cascades, including the ERK1/2-Ets1, p38/HSP27, and PAR2/NF-kB pathways, after which the proenzyme is activated by bacterial gingipains, leading to enhanced invasion of SAS cells.	Pg exploits the ERK1/2-Ets1, p38/HSP27, and PAR2/NF-kB pathways to induce proMMP9 production, while MMP9 activated by gingipains promotes cellular invasion of OSCC cell lines.	OSCC: Oral squamous cell carcinoma Fn: Fusobacterium nucleatum Pg: Porphyromonas gingivalis MOI: Multiplicity of infection NF-kB: Transcription factor nuclear factor-kappa B ERK1/2 (also known as MAPK3): Mitogen-activated protein kinase 3 JUN: Jun proto-oncogene MMP: Matrix metalloproteinases PAR: Proteinase-activated receptor GAPDH: Glyceraldehyde-3-phosphate dehydrogenase
Inaba 2016	Apple- and Hop-polyphenols inhibit Porphyromonas gingivalis-mediated precursor of matrix metalloproteinase-9 activation and invasion of oral squamous cell carcinoma cells	The study examined the effects of selected polyphenols as inhibitors of cellular invasion caused by Pg gingipains in SAS cells.	Human tongue SCC (SAS)	Pg ATCC 33277 and related mutants, including a Kgp-null (kgp) mutant (KDP129), Rgp-null (rgpA rgpB–deficient) double-mutant (KDP133), and Rgp/Kgp-null (rgpA rgpB kgp–deficient) triple-mutant (KDP136).	1) The cells were incubated with Pg parent (33277) and mutants at an MOI of 1 for 2 hours. 2) SAS cells were incubated with Pg at an MOI of 1 in the presence of KYT-1 and KYT-36 (6 mg/mL) for 2 hours.	2 or 24 h	1) Zymography (MMP-9) 2) Western Immunoblotting [primary antibodies: anti-phospho-HSP27 (Ser82), anti HSP27, anti-NF-kB p65, anti-nucleolin, anti-Ets1 and anti-tubulin] 3) Invasion Assay 4) RT-qPCR (PAR2, PAR4 and GAPDH)	1) Gingipain-deficient mutants KDP129 (Δkgp), KDP133 (ΔrgpAΔrgpB), and KDP136 (ΔrgpAΔrgpBΔkgp) failed to upregulate PAR2 or PAR4 mRNA expression. 2) The gingipain inhibitors have significant inhibitory effects on PAR2 and PAR4 mRNA expressions induced by Pg. 3) Neither KYT-1 nor KYT-36 (6 mg/ml) affected cell morphology or proliferation, whereas both markedly abrogated Pg-mediated proMMP-9 activa…	Apple- and hop-derived polyphenols were found to diminish proMMP-9 production by suppressing PAR2 and PAR4 mRNA expressions. Subsequently, these polyphenols inhibited SAS cells invasion by preventing proMMP-9 activation.	Pg infection are involved in acceleration of OSCC invasion, while MMP9 activated by gingipain, apple- and hop-derived polyphenols may be a candidate cytostatic agents to prevent that invasion.	Pg: Porphyromonas gingivalis MOI: Multiplicity of infection EGC: Epigallocatechin gallate AP: Apple polyphenol HBP: Hop bract polyphenol HMW: High-molecular-weigh LMW: Low-molecular-weigh KYT-1: Arg-gingipain inhibitor KYT-36: Lys-gingipain inhibitor MMP: Matrix metalloproteinases NF-kB: Transcription factor nuclear factor-kappa B PAR: Proteinase-activated receptor GAPDH: Glyceraldehyde-3-phospha…
Kang 2020	Time-Course Transcriptome analysis of gingiva-derived mesenchymal stem cells reveals that Fusobacterium nucleatum triggers oncogene expression in the process of cell differentiation	The study aimed to identify the tumor-associated gene (TAG) and core dynamic differentially expressed gene (DEG) signatures affected by time-series Fn stimulation using time-course RNA-Seq transcriptomic analysis.	GMSCs (isolated from three healthy individuals who underwent impacted tooth extraction)	Fn	The cells were stimulated by Fn (MOI = 100) at 3, 7, 14, and 21 day.	3, 7, 14 and 21 days	1) RNA-seq analysis 2) RT-qPCR (CCND2, CD163, CADM1, L3MBTL4, BCL7, IGF1, PLCG2, CHI3L2, SH2D2A, NLRP3 and GAPDH)	1) The transcriptome profile of GMSCs stimulated by Fn revealed 790 (nine clusters) DEGs, which were significantly enriched in cell adherens junctions and cancer-related pathways. 2) Tumor-associated genes (TAGs; such as L3MBTL4, CD163, CCND2, CADM1, BCL7A, and IGF1) and five core dynamic DEGs (PLCG2, CHI3L2, L3MBTL4, SH2D2A, and NLRP3) were identified during Fn stimulation. 3) PLCG2, CHI3L2, L3M…	Fn can regulate the gene expression of TAGs in GMSCs during long-term stimulation. The gene expression levels of PLCG2, CHI3L2, L3MBTL4, SH2D2A, and NLRP3 were time related, associated with Fn-infected GMSCs, and were accompanied by several miRNAs (such as miR-372-3p, miR-603, and miR-495-3p) and TFs, including CREB3, GATA2, and SOX4.	The long-term stimulation by Fn may trigger the expression of cancer-related genes in normal gingiva-derived stem cells.	Fn: Fusobacterium nucleatum GMSCs: Gingiva-derived mesenchymal stem cells MOI: Multiplicity of infection CCND2: Cyclin D2 CADM1: Cell adhesion molecule 1 L3MBTL4: L3MBTL histone methyl-lysine binding protein 4 BCL7A: BAF chromatin remodeling complex subunit BCL7A IGF: Insulin like growth factor 1 PLCG2: Phospholipase C gamma 2 CHI3L2: Chitinase 3 like 2 SH2D2A: SH2 domain containing 2A NLRP3: NLR…
Lee 2017	Human primary epithelial cells acquire an epithelial-mesenchymal-transition phenotype during long-term infection by the oral opportunistic pathogen, Porphyromonas gingivalis.	The study aimed to examine for the first time in primary oral epithelial cells (OECs) the expression and activation of key EMT mediators during long-term Pg infection in vitro.	Primary human oral epithelial cells (OECs; obtained from adult patients submitted to tooth crown lengthening or impacted third molar extraction)	Pg ATCC 33277 Fn ATCC 25586	OECs were infected with the bacteria at a MOI of 100 or 72, 96, and 120 h.	72, 96, and/or 120 h	1) Western Blot Analyses (primary antibodies: E-cadherin, vimentin, slug, phosphoGSK3β and MMP-7). 2) Immunofluorescence Microscopy (anti-β-catenin and anti- Pg 33277). 3) Zymography (MMP2 and MMP9) 4) RT-qPCR (Snail, Zeb and GAPDH) 5) Scratch Migration Assay 6) Zone of Exclusion Migration Assay	1) The level of phosphorylated GSK3β is significantly increased throughout Pg infection. 2) The protein expression of Slug and Snail was significantly increased in Pg-infected OECs. 3) Analysis of Zeb1 mRNA levels in Pg-infected and uninfected OECs reveals significantly increased expression in Pg-infected OECs beginning at 96 h-post-infection. 4) E-cadherin protein expression markedly decreased i…	Pg infection inhibits GSK3β, resulting in the increased expression of Snail and Slug transcription factors. These molecular changes promote the loss of E-cadherin and nucleo-cytoplasmic accumulation of β-catenin. The three transcription factors, Snail, Slug, and β-catenin induce the increased expressions of Zeb1, Vimentin, and MMP2, 7, and 9.	Long-term Pg infection is strongly associated with the induction of an early EMT process initiated by the phosphorylation of GSK3β in primary human OECs	Pg: Porphyromonas gingivalis Fn: Fusobacterium nucleatum MOI: Multiplicity of infection MMP: Matrix metalloproteinases GAPDH: Glyceraldehyde-3-phosphate dehydrogenase GSK3β: Glycogen-synthase kinase-3 beta Zeb1: Zinc finger E-box binding homeobox 1 EMT: Epithelial-to-mesenchymal transition OECs: Oral epithelial cells
Liu 2021	sRNA23392 packaged by Porphyromonas gingivalis outer membrane vesicles promotes oral squamous cell carcinomas	The study aimed to investigate the role of Pg outer membrane vesicles in the invasion and migration of OSCC cells in vitro.	Human OSCC (HSC-3)	Pg (ATCC 3327) OMVs	1) The cells were co-cultured with OMVs (10 and 50 μg/ml) for 6 hr. 2) 293 cells transfected with the sRNA23392 mimic or the negative control. 3) The sRNA23392 inhibitors (100nM) and OMVs (10μg/ml) were added to the culture medium of HSC-3 cells for 48 h.	0.5, 1, 1.5, 2, and 4 hr	1) Cell adhesion assay (CKK-8) 2) Cell migration and invasion assay 3) RT-qPCR (sRNA45033, sRNA38803, sRNA4378, sRNA29795, sRNA16418, sRNA43507, sRNA23392, sRNA30540, sRNA13572, sRNA16110, Pg 16S RNA, sRNA, DSC2 and GAPDH) 4) Bioinformatic analysis (to find the target genes of sRNAs) 5) Luciferase assay [psiCHECK 2 plasmids with 200 bp 3′-UTR of DSC2 containing predicted binding sites for sRNA233…	1) Co-culture of Pg OMVs reduced the adhesion and enhanced the migration and invasion ability of HSC-3 cells. 2) sRNA23392 and sRNA4378 were most abundantly expressed in Pg OMVs. 3) The co-culture with the sRNA23392 mimic reduced the adhesion and enhanced migration and invasion ability of HSC-3 cells. 4) sRNA4378 did not affect the ability of adhesion, migration, and invasion with the HSC-3 cells…	The sRNA23392 in Pg OMVs can target and degrade DSC2 and reduce the expression of DSC2, which affects the invasion and migration ability of OSCC cells.	The study uncovered a novel Pg OMVs/ sRNA23392/DSC2 pathway-dependent tumor migration and invasion in OSCC.	Pg: Porphyromonas gingivalis OMVs: Outer membrane vesicles OSCC: Oral squamous cell carcinoma DSC2: Desmocollin 2 sRNAs: small RNAs GAPDH: Glyceraldehyde-3-phosphate dehydrogenase
Metsäniitty 2024	Extracellular vesicles from Aggregatibacter actinomycetemcomitans exhibit potential antitumorigenic effects in oral cancer: a comparative in vitro study	The study aimed to investigate the effect of Aa-EVs on OSCC cell behavior compared with EVs from periodontopathogens known to associate with carcinogenesis.	Oral tongue SCC (SCC-24A and HSC-3 cells)	Aa [D7SS-WT (wild type - isolated from a patient with aggressive periodontitis); D7SS-cdt (cdtABC mutant derivative generated via a knockout approach; SA3138-WT (wild type - isolated from a patient with periodontitis) and SA3139-LPS-O (lacks expression of the LPS O-antigen)] Pm CCUG 35243 Fn CCUG 32989 Pg ATCC 33277	Cells were challenged with EVs at the concentration of 5 μg/ml either once (6 h prior to the assay) or twice (6 h earlier and when initiating the assay; hereafter. 2 × 5 μg/ml).	0, 4, 6, 8, 12, 16, 20, 24, 36, 48, 60h	1) Cell proliferation and apoptosis assays 2) Transwell invasion assay 3) Cancer cell migration assay 4) Tube formation assay	1) EVs from D7SS-WT reduced proliferation and increased apoptosis in HSC-3 cells, while D7SS-cdt EVs had no effect. Only D7SS-WT EVs reduced invasion in HSC-3 cells; primary cells were not affected. Migration of HSC-3 cells was enhanced by EVs from both strains. 3) EVs from SA3138-WT and SA3139-LPS-O reduced proliferation in HSC-3 cells, but had no effect on SCC-24A. Apoptosis increased in both c…	Aa-derived EVs inhibited the proliferation and invasion of the highly metastatic HSC-3 cells and blunted their tubulogenic potential, mostly in CDT and LPS O-antigen dependent manners. EVs from Fn suppressed the proliferation of OSCC cells and increased their apoptosis rate. All EVs tested promoted the migration of cancer cells.	EVs from periodontopathogens might have the potential to influence the behavior of oral cancer cells with either inhibitory or stimulatory effects. In particular, the in vitro findings reveal a possible antitumorigenic effect of Aa derived EVs on metastatic OSCC, which encourage further in vivo studies.	Aa: Aggregatibacter actinomycetemcomitans Pg: Porphyromonas gingivalis Fn: Fusobacterium nucleatum Pm: Parvimonas micra. EV: Extracellular vesicles OSCC: Oral squamous cell carcinoma SCC: Squamous cell carcinoma CDT: Cytolethal distending toxin LPS: Lipopolysaccharide
Miyazaki 2010	Association of butyric acid produced by periodontopathic bacteria with progression of oral cancer	The study aimed to investigate the effects of BA/sodium butyrate (NaB) on podoplanin expression, cell migration, and EMT in OSCC cell lines.	Human gingival SCC (Ca9-22) Tongue SCC (HSC-2, -3 and -4)	NaB (extracellular metabolite from periodontopathic bacteria)	1) Each cell line was incubated with NaB (0.3, 0.6, 1.25, 2.5, 5.0, 10 and 20 mM) for 24 h (MTT assay) and for 4, 8, 12, and 24 h (RT-qPCR) 2) The cells were incubated with 0.3, 2.5, and 20 mM for 8 h (scratch assay) 3) siRNA for podoplanin (50 nM) was added to cells.	4, 8, 12, and 24 h	1) MTT assay 2) RT-qPCR (E-cadherin, vimentin, podoplanin and GAPDH) 3) Scratch assay 4) Western blotting (primary antibody: β-actin or podoplanin)	1) Cell proliferative activities were reduced by NaB in a dose-dependent manner in all the cell lines studied. 2) Enhanced expression of podoplanin by NaB was observed in HSC-2 and HSC-3 cells. In HSC-4 cells, expression of podoplanin was decreased by NaB in dose-dependently, and no significant effects on podoplanin expression were noted in Ca9-22. 3) Cell migration was slightly promoted in HSC-3…	BA/NaB increases podoplanin expression and cell migration in certain OSCC cell lines.	BA/NaB increases podoplanin expression and cell migration in certain OSCC cell lines, suggesting that the progression of periodontal disease may promote the progression of OSCC via a podoplanin-dependent pathway.	BA: butyric acid NaB: sodium butyrate EMT: Epithelial-mesenchymal transition OSCC: Oral squamous cell carcinoma MTT: 3‑(4,5‑dimethylthiazol‑2‑yl)‑2,5‑diphenyltetrazolium bromide GAPDH: Glyceraldehyde-3-phosphate dehydrogenase
Nakano 2024	Epithelial-mesenchymal transition in oral cancer cells induced by prolonged and persistent Fusobacterium nucleatum stimulation	This study aimed to elucidate the effects of prolonged and persistent Fn infection on oral cancer cells.	Human tongue SCC (HSC-3)	Fn ATCC10953	1) The cells were stimulated with Fn at a count of 1000 bacteria per cell twice a week for four weeks. 2) The cells were incubated for four weeks with or without Fn in the presence or absence of DEX	0, 6, 12 and 28h, 2 and 4 weeks	1) Cell proliferation (CCK-8 assay) 2) Wound-healing assay 3) Transwell migration assay 4) Western blotting (β-actin, E-cadherin, N-cacherin, Cytokeratin and Snail) 5) qRT-PCR (β-actin, CD44, CD133)	1) Fn stimulation promoted a time-dependent increase in HSC-3 cell proliferation, with higher proliferation levels in longer stimulation periods compared to unstimulated cells. 2) Cell migration was enhanced after Fn exposure, as shown by wound-healing and Transwell assays, with greater migration observed at longer stimulation durations. 3) Fn also induced morphological changes in HSC-3 cells, ch…	Prolonged and persistent Fn stimulation induced a time-dependent EMT in HSC-3 cells, as indicated by increased proliferative, invasive, and migratory capacities, decreased expression of epithelial markers, and increased expression of mesenchymal markers in HSC-3.	Prolonged and persistent Fn stimulation induces EMT in HSC-3 cells in a time-dependent manner. In addition, HSC-3 cells may acquire cancer stem cell characteristics in a time-dependent manner after prolonged and persistent Fn stimulation. Furthermore, it was suggested that the JAK-STAT pathway is involved in Fn induced EMT, as EMT induction was inhibited by DEX treatment.	EMT: Epithelial-mesenchymal transition SCC: Squamous cell carcinoma Fn: Fusobacterium nucleatum CCK-8: Cell counting Kit-8 assay DEX: Dexamethasone
Omori 2014	Bacterial lipopolysaccharide induces PD-L1 expression and an invasive phenotype of oral squamous cell carcinoma cells	The study aimed to examine whether Pg LPS induces an increase in PD-L1 and pEMT. Moreover, the expression of PD-L1 in EXOs was examined.	Gingival cancer lines (HCMSqCC010, HCMSqCC020 and SCCKN) Human gingival SCC (Ca9-22) Human tongue (SAS) OSCC (SCC25) Human OSCC (HSC-3) HSC-3M Maxillary sinus cancer (HSQ89) Tongue cancer (OSC19) Tongue cancer (OSC20) HPV-positive tongue cancer cell line (UPCI-SCC090)	Pg LPS E. coli LPS	1) Ca9-22, OSC20, OSC19, and SAS cells were plated with or without 1 µg/mL or 5 µg/mL Pg LPS or E. coli LPS for 6, 30, and 48 h. 2) Ca9-22, OSC20, OSC19, and SAS cells were treated with 10 ng/mL TGF-β and 1 µg/mL P.g or E. coli LPS and cultured for 48 h	6, 30, and 48 h	1) Western Blotting (primary antibodies: Actin, TLR4, E-cadherin, N-cadherin, PD-L1, LAMB3, TSG101, CD63) 2) RT-PCR (MMP-2, MMP-9, Zeb1, Zeb2, Snail1, Snail2 and GAPDH) 3) Cell Proliferation Assay 4) Scratch Assay 5) Invasion Assay 6) Evaluation of Cell Morphology 7) Evaluation of Plasticity of Cellular Changes 8) Isolation and Characterization of EXOs (xoQuick™ Exosome Precipitation kit)	1) TLR4 positivity in HSQ89, UPCISCC090, OSC19, OSC20, SAS, and SCCKN cells line. 2) TLR4-positive OSCC cells showed decreased expression of E-cadherin and enhanced expression of N-cadherin and LAMB3 with the addition of LPS. 3) The addition of TGF-β and Pg LPS enhanced the expression of the gelatinase group of MMPs or EMT–TF systems, such as MMP2, MMP9, SNAI and ZEB. 4) The addition of LPS from …	PD-L1 is involved in the invasion and metastasis of oral cancer via pEMT, and bacterial LPS as well as TGF-β was found to be involved in PD-L1 expression. In addition, OSCC EXOs supplemented with LPS highly expressed PD-L1 forming a pre-metastatic niche.	PD-L1 is involved in the invasion and metastasis of oral cancer via pEMT, and bacterial LPS as well as TGF-β was found to be involved in PD-L1 expression. In addition, OSCC EXOs supplemented with LPS highly expressed PD-L1, suggesting that EXOs may be involved as carriers of PD-L1.	PD-L1: Programmed cell death 1 ligand 1 LPS: Lipopolysaccharide pEMT: Partial epithelial-to-mesenchymal transition EMT-TF: Epithelial-to-mesenchymal transition - transcription factors EXOs: Exosomes E. coli: Escherichia coli TLR4: Toll like receptor 4 LAMB3: Laminin subunit beta 3 TSG101: Tumor susceptibility 101 MMP: Matrix metalloproteinases Zeb1: Zinc finger E-box binding homeobox 1 GAPDH: Gly…
Panyathep 2025	Chlorogenic acid-rich fraction from Coffea canaphora attenuates periodontal bacteria growth and lipopolysaccharide-stimulated oral squamous cell carcinoma progression	The study aimed to investigate the effects of green coffee beans (GCB), rich in chlorogenic acid (CGA), on the growth of periodontal bacteria and on OSCC progression induced by LPS from Pg.	Human tongue SCC (HSC-3 and SCC9)	LPS-Pg	The cells were treated with LPS-Pg (at 1 μg/mL) for 1–24 h. multiple concentrations of EIF (25, 50, 75,and 100 μg/mL) and CGA (5, 10, 20, and 30 μg/mL) were added and incubated for 24 h.	24h	1) Cell survival and proliferation assay (MTT assay) 2) Colony formation assay 3) Western blot (TLR4, TLR2, β-actin, uPA, uPAR, VEGFA, VEGFC, pp38 and p38) 4) ELISA (VEGFA and VEGFC) 5) Gelatin zymography (MMP-2 and MMP-9) 6) Wound assay 7) Transwell migration assay 8) Cell invasion assay 9) Anti-bacterial assay	1) Pg-LPS alone did not affect cell viability of SCC9 and HSC3 cells in the short term, but stimulated colony formation over longer incubation. 2) Pg-LPS increased TLR2 and TLR4 expression in both SCC9 and HSC3 cells, suggesting activation of inflammatory signaling pathways. 3) Pg-LPS upregulated the expression of uPA and uPAR, proteins associated with tumor invasion and metastasis, in both OSCC …	Pg-LPS promotes OSCC progression by activating inflammatory and MAPK signaling pathways, enhancing proliferation, invasion, and expression of pro-tumorigenic markers.	EIF displayed anti-LPS-Pginduced OSCC progression and anti-periodontal bacteria, which had more potential than CGA. Finally, the CGArich fraction from GCB had curative competency, not only in OSCC progression but also in periodontitis	GCD: Green coffee beans CGA: Chlorogenic acid EIF: Ethyl acetate insoluble fraction OSCC: Oral squamous cell carcinoma SCC: Squamous cell carcinoma LPS: Lipopolysaccharide Pg: Porphyromonas gingivalis MTT: 3-(4,5-Dimethylthiazol-2-yl)-2,5-diphenyltetrazolium bromide ELISA: Enzyme-linked immunosorbent assay TLR4: Toll-Like Receptor 4 TLR2: Toll-Like Receptor 2 uPA: Urokinase-Type Plasminogen Activ…
Shao 2021	Conversion from epithelial to partial‑EMT phenotype by Fusobacterium nucleatum infection promotes invasion of oral cancer cells	The study aimed to investigate the contribution of Fn to the regulation of p-EMT in OSCC.	OSCC HCS2 (epithelial phenotype) OSCC HOC313 (EMT phenotype) OSCC HOC621 (epithelial phenotype) OSCC HOC719PE (EMT phenotype) OSCC HOC719NE (p-EMT phenotype)	Fn (JCM8532, ATCC10953, JCM11024, and ATCC23726) Pg (ATCC33277) Streptococcus mutans (UA159) Pseudomonas aeruginosa (PAO1) E. coli (ATCC23511)	1) HOC621 cells were treated with Fn at the concentration of 100 or 10 MOI for 3 h. 2) OSCC cells were treated with Fn for 3 h and then treated with antibiotics (200 μg/mL metronidazole and 300 μg/mL gentamicin) for 60 min to kill the Fn on the cell surface.	24, 48 and 72 h	1) CFU determination 2) Cell proliferation assay (CKK-8) 3) RT-qPCR [p-EMT related gene (SERPINE1, TGFB1, MMP10, LAMC2, P4HA2, PDPN, ITGA5, LAMA3, CDH13, TNC, MMP1, EMP3, INHBA, LAMB3, VIM, THBS2, CXCL13, FN1, MMP3, MMP9, RAB25, MT1X, GPX3, SSP1 and MXD1), epithelial differentiation (EPCAM, KRT16, KRT6A, KRT6B, KRT6C, CLDN4, KLK5, KRT17, KRT75, S100A7, S100A8, S100A9, CLLDN1, CLDN7, SPRR1B and CD…	1) Live or heat-inactivated Fn was observed on the surface of HOC621 cells. Moreover, bacterial culture revealed that some bacterial cells invaded into OSCC cells. 2) Co-culture with most Fn subspecies did not affect cell morphology and cell proliferation of OSCC cells. 3) In HOC621 cells, but not HOC 313 cells, p-EMT-related and EMT-related genes were remarkably upregulated by co-culture with li…	Fn may enhance the invasion ability via upregulation of p-EMT-related genes in OSCC cells with epithelial phenotype.	Fn infection may convert epithelial to p-EMT phenotype via altering gene expression in OSCC.	CFU: Colony‑forming unit EMT: Epithelial-mesenchymal transition Fn: Fusobacterium nucleatum/ E. coli: Escherichia coli/ P. aeruginosa: Pseudomonas aeruginosa OSSC: Oral squamous carcinoma cells MOI: Multiplicity of infection SERPINE1: Serpin family E member 1/ TGFB1: Transforming growth factor beta 1/ MMP: Matrix metalloproteinases LAMC2: Laminin subunit gamma 2/ P4HA2: [rolyl 4-hydroxylase subun…
Utispan 2018	Porphyromonas gingivalis lipopolysaccharide-induced macrophages modulate proliferation and invasion of head and neck cancer cell lines	The aim of the study was to investigate the effect of the inflammatory mediators produced from Pg LPS-induced macrophages on primary and metastatic HNSCC cell line proliferation and invasion.	HNSCC (derived from primary and metastatic lesions at different clinical stages from the same patient) HN18 and HN17 [obtained from primary tongue lesions and neck dissections (T2N2M0), respectively] HN30 and HN31 [obtained from primary pharynx lesions and lymph node metastases (T3N0M0)] HN4 and HN12 [obtained from primary tongue lesions and lymph node metastases (T4N1M0), respectively] Human mon…	Pg LPS	1) Macrophages were incubated with 1 μg/ml Pg LPS for 24 h. 2) The conditioned medium of monocyte, macrophage and LPS-induced macrophage were used to treat HN18, HN17, HN30, HN31, HN4, and HN12 cells for 24 h.	24 h	1) Semi-quantitative RT-PCR (IL6 and GAPDH) 2) Immunofluorescent labeling (anti-human CD14) 3) ELISA (IL-6, TNF-α, and NO) 4) Cell proliferation assay (MTT) 5) Invasion assay	1) Pg LPS induced macrophages demonstrated significantly increased IL-6, TNF-α and NO secretion compared with monocytes. 2) Pg LPS treatment significantly induced NO secretion but significantly decreased TNF-α secretion compared with untreated macrophages. 3) The Pg LPS-induced macrophage significantly attenuated HN18, HN30, HN31 and HN4 cell proliferation, but none of the conditioned mediums aff…	Macrophages demonstrated increased IL-6 and CD14 expression. The Pg LPS significantly induced macrophage NO secretion, however, that of TNF-α decreased. The LPS-induced macrophages CM inhibited HN4 (stage IV) proliferation. Interestingly, the LPS-induced macrophage CM promoted invasion of all HNSCC cell lines (stage II, III, and IV tumors).	Macrophages demonstrated increased IL-6 and CD14 expression. The Pg LPS significantly induced macrophage NO secretion, however, that of TNF-α decreased. The LPS-induced macrophages CM inhibited HN4 (stage IV) proliferation. Interestingly, the LPS-induced macrophage CM promoted invasion of all HNSCC cell lines (stage II, III, and IV tumors).	Pg: Porphyromonas gingivalis LPS: Lipopolysaccharides PMA: Phorbol 12-myristate 13-acetate HNSCC: Head and neck squamous cell carcinoma IL-6: Interleukin 6 GAPDH: Glyceraldehyde-3-phosphate dehydrogenase Tnf-𝝰: Tumor necrosis factor alfa MTT: 3‑(4,5‑dimethylthiazol‑2‑yl)‑2,5‑diphenyltetrazolium bromide NO: Nitric oxide CM: Conditioned medium
Zang 2022	Butyrate promotes oral squamous cell carcinoma cells migration, invasion and epithelial-mesenchymal transition	The study aimed to ascertain the effect of butyrate on OSCC cell migration and invasion and to elucidate the underlying mechanism.	OSCC (HSC-4 and SCC-9)	NaB (extracellular metabolite from periodontopathic bacteria)	The cells were treated with NaB at different concentrations (0, 1.25, 2.5, and 5 mM) per 24 or 48 h.	24 or 48 h	1) Cell viability assay (CKK-8 assay) 2) Cell proliferation analysis (kFluor488 Click-iT EdU assay) 3) Cell cycle analysis (Flow cytometry) 4) Wound healing assay 5) Transwell assay 6) RT-qPCR (MMP1, MMP2, MMP9, MMP13, N-cadherin, SNAI1, Vimentin, E-cadherin, Twist, SLUG and GAPDH) 7) Western blot analysis (primary antibodies: anti-β-actin, anti-SNAI1, anti-E-cadherin, and anti-Vimentin) 8) Immun…	1) The NaB significantly inhibits HSC-4 and SCC-9 cell viability and proliferation. 2) NaB increased the percentage of G1 phase cells and decreased the percentage of S phase cells. 3) NaB stimulation enhanced OSCC cells’ migration and invasion abilities. 4) NaB remarkably increased the mRNA expression levels of Vimentin, SLUG, N-cadherin, and SNAI1 and slightly increased the mRNA expression of E-…	Butyrate at clinically relevant concentrations (as observed during periodontitis) significantly promoted OSCC cell migration and invasion by inducing EMT, as evidenced by the upregulation of SNAI1, Vimentin, and MMP1/2/9/13 and the functional loss of E-cadherin.	The butyrate treatment significantly contributes to OSCC cell migration and invasion, which is closely associated with the induction of EMT.	NaB: Sodium butyrate SLUG: Snail family transcriptional repressor 2 SNAI1: Snail family transcriptional repressor 1 TWIST: Twist basic helix-loop-helix transcription factor MMP: Matrix metalloproteinases OSCC: Oral squamous cell carcinoma GAPDH: Glyceraldehyde 3-phosphate dehydrogenase
Zhou 2015	Noncanonical activation of β-Catenin by Porphyromonas gingivalis	The study aimed to investigate the influence of Pg on β-catenin activation.	Telomerase immortalized gingival epithelial keratinocytes (TIGKs)	Pg W83 Pg ATCC 33277 Pg fimA, rgpAB, kgp, and rgpAB kgp pisogenic 33277 mutants S. gordonii Fn	1) TIGKs were infected with Pg 33277 at the MOIs of 10, 50, and 100 for 5, 15, 30, 60 and 120 min. 2) TIGKs were infected with Pg strain 33277 or W83 for 2 h at the MOIs of 10, 50, and 100. 3)TIGK cells were infected with Pg 33277 for 2 h at an MOI of 100. Pg was pretreated with/without TLCK (100 µM, gingipain inhibitor), and TIGK cells were pretreated with or without MG132 (10 µM proteasome inhi…	5, 15, 30, 60 and 120	1) Western blot analysis (primary antibodies: β -Catenin, p-β-Catenin, GSK3β, p-GSK3β, Fibrillarin, p-Fibrillarin, MEK1, p-MEK1, APC, Axis and GAPDH). 2)Transfection and TCF/LEF reporter assay. 3) Immunofluorescence (primary antibody: β-Catenin) 4) RT-qPCR (Wnt3a and GAPDH)	1) Pg infection (W38 and ATCC 33277 strains) results in cleavage of β-catenin in TIGKs but does not modulate GSK3β signaling to affect the status of β-catenin. 2) TLCK completely prevented cleavage of β-catenin by Pg, whereas MG132 did not affect the integrity of β-catenin. Moreover, proteolytic processing of GSK3β was also inhibited by TLCK. 3) Loss of the arginine-specific proteases RgpA and Rg…	Proteolytic processing of β-catenin, along with disassociation of the destruction complex, allows the release of β-catenin fragments and recognition by the nuclear translocation machinery. The proteolytically processed products of β-catenin are translocated into the nucleus, where they can activate the TCF/LEF promoter element and transcription of β-catenin-responsive genes will ensue. In additio…	The gingipain proteases can proteolytically process β-catenin and GSK3 in gingival epithelial cells. Processed β-catenin can enter the nucleus and activate the TCF/LEF promoter element and could contribute to tumorigenesis.	Pg: Porphyromonas gingivalis Fn: Fusobacterium nucleatum S. gordnii: Streptococcus gordonii GSK3β: Glycogen synthase kinase 3 beta MEK1: Mitogen activated protein kinase 1 APC: APC regulator of WNT signaling pathway WNT3A: Wnt family member 3A GAPDH: Glyceraldehyde-3-phosphate dehydrogenase

## Sheet: Animal
ANIMAL STUDIES
Study ID	Title	Aim of study	Animal type	Species	Experimental groups	Sample per group	Functional experiments (silecing, trangenic mices or inhibitor)	PD induction model	Cancer induction model	Euthanasia period	Methods of evaluation	Microbiome	Main outcomes	Mechanisms	Abbreviations
Qin 2024	Prevotella intermedia boosts OSCC progression through ISG15 upregulation: a new target for intervention	The study aimed to determine the effects of Pi on the progression of OSCC and the role of antibiotics in reversing these effects.	Mice	C57BL/6	Control Pi Pi + ABX (1 g/L ampicillin, 1 g/L metronidazole, 1 g/L neomycin, and 0.5 g/L vancomycin dissolved in the drinking water for 10 days)	6	Not applied	Pi were suspended (3 × 102 CFU in 20 μL of PBS medium) and injected into the tumor of each mouse 7 days after tumor injection.	3 × 105 SCC-7 cells suspended in 20 μL of PBS were injected into the submucosa of the right bucca of each mouse.	10 days	1) Tumor volumes and weights 2) HE 3) IHC (KI-67, IL-6, IL-17, VEGF-A and ISG15) 4) IF 5) ELISA (mouse serum; IL-17, IL-6,TNF-α and IFN-γ) 6) RNA sequencing and transcriptome analysis	Not applied	1) Pi promoted the growth of OSCC tumors, with significantly increased Ki-67 expression. In the Pi + ABX group, tumor growth was significantly reduced, accompanied by a marked decrease in Ki-67 levels. 2) In the Pi group, tumors showed disseminated invasion into the muscle tissue and disrupted muscle alignment. This invasive behavior was reduced in the Pi + ABX group. Additionally, lymph node met…	Pi infection aggravated OSCC progression, which may be achieved through upregulation of ISG15	Pi: Prevotella intermedia OSCC: Oral squamous cell carcinoma HE: Hematoxylin and eosin IF: Immunofluorescence IHC: Immunohistochemistry IL: Interleukin VEGF-A:Vascular endothelial growth factor A ELISA: Enzyme‑linked immunosorbent assay TNF-α: tumor necrosis factor IFN-γ: Inteferon
Ribas 2024	Effect of exposure to the carcinogen 50 ppm 4‑nitroquinoline 1‑oxide on alveolar bone loss	The study aimed to analyze the effect of exposure to the 4NQO with or without experimental periodontitis on alveolar bone loss in rats.	Rat	Wistar	Control 4NQO Experimental periodontitis (EP) 4NQO + EP	4NQO groups (n=24) No 4NQO groups (n=18)	Not applied	A silk ligature (4-0) was placed around the upper right maxillary second molar. Ligature remained in place in EP group for 155 days. Ligatures were placed to elicit periodontal breakdown after 20 week of 4NQO exposure and remained for 15 days in 4NQO + EP.	The 4NQO was dissolved in filtered water (50 ppm - 50 mg of 4NQO per liter) lasted for 20 weeks (from day 1 to day 140).	155 days	1) Morphometrical analysis (using methylene blue (1%); bone loss: distance between the cementoenamel junction and the alveolar bone crest). 2) Histopathological Analysis.	Not applied	1) 4NQO group: one moderate dysplasia, one severe dysplasia, three carcinomas in situ, 13 well-differentiated carcinomas, one moderately differentiated carcinoma, and two tongues that could not be assessed. 2) 4NQO + EP group: one mild dysplasia, three carcinomas in situ, ten well-differentiated carcinomas, and three moderately differentiated carcinomas. 3) All animals exposed to 4NQO developed v…	4NQO exposure increased bone loss, but adding EP did not intensify this effect beyond that caused by 4NQO alone.	4NQO: Carcinogen 4‑nitroquinoline 1‑oxide
Song 2019	Oral administration of Porphyromonas gingivalis, a major pathogen of chronic periodontitis, promotes resistance to paclitaxel in mouse xenografts of oral squamous cell carcinoma	The study aimed to investigate the effect of chronic periodontitis on the tumor growth rate, paclitaxel sensitivity, and serum cytokine profile of an OSCC xenograft model.	Mice	BALB/c nude	1) Control group (PBS administration) 2) Pg-treated group 3) Paclitaxel-treated group (10 mg/kg of paclitaxel intraperitoneal injection 14 days after tumor injection twice per week for 4 weeks) 4) Pg + Paclitaxel *All the groups with and without Ibuprofen dissolved in drinking water (0.1 mg/mL).	6	Not applied	Pg 381 strain (5.0 × 108 CFU) was orally administered twice per week 7 days after subcutaneously injecting the OSC-20 cells.	OSC-20 cells (human OSCC line) were subcutaneously injected into the backs of the nude mice.	Four weeks after infection and/or paclitaxel treatment	1) Histopathological Analysis 2) Multiplex Beads Assay (mice serum; antibodies TNF-α, MCP-1,VEGF, IL-2, IL-6, IFN-γ, G-CSF, and MMP-9).	Not applied	1) There was no definitive difference in histopathological grade or morphological characteristics between the Pg administration and the paclitaxel treatment. 2)The tumor volumes of the Pg-treated mice were slightly larger than those of untreated control mice, but this difference was insignificant. 3) The tumor xenografts of Pg-treated mice displayed a much slower growth rate than those of untreat…	The administration of Pg delayed tumor growth and provoked resistance to paclitaxel, which supports the close correlation between chronic periodontitis and oral cancer. In addition, this study suggests that the molecular mechanisms responsible for this resistance may be related to inflammatory cytokines, especially IL-6.	OSCC: Oral squamous cell carcinoma PBS: phosphate-buffered saline Pg: Porphyromonas gingivalis CFU: Colony forming units TNF-𝜶: Tumor necrosis factor alfa MCP-1: Monocyte chemoattractant protein-1 VEGF: vascular endothelial growth factor IL: Interleukin IFN-𝛄: Interferon gama G-CSF: Granulocyte colony stimulating factor MMP: Matrix metalloproteinases
Spuldaro 2022	Periodontal disease affects oral cancer progression in a surrogate animal model for tobacco exposure	The study aimed to analyze the effect of ligature‑induced periodontitis on the development of 4NQO‑induced OSCC in Wistar rats	Rat	Wistar	Control Perio 4NQO 4NQO/Perio	8 (Control and Perio groups) 13 (4NQO and 4NQO/Perio groups)	Not applied	Periodontitis was induced by placing a 4‑0 silk ligature subgingivally around the right maxilla second molar 2 weeks before 4NQO administration. Subgingival ligatures were kept in place during the experiment (22 weeks).	Rats were exposed to 25 ppm of the 4NQO carcinogen solution diluted in drinking water for 20 weeks.	22 weeks	1) Number and the size of the tongue lesions by images of each specimen. 2) Morphometrical analysis (using methylene blue (1%); bone loss: distance between the cementoenamel junction and the alveolar bone crest). 3) H&E 4) Immunofluorescence (primary antibody: CK10).	Not applied	1) The mean lesion surface area for the 4NQO/Perio group (62.75±9.72 mm2) was significantly higher than that observed for the 4NQO‑treated group (44.25±6.69 mm2). 2) The mean level of bone loss in the Perio, 4NQO and 4NQO/Perio groups (0.57±0.02, 0.57±0.06 and 0.66±0.02 mm, respectively) was significantly higher compared with that in the Control group (0.38±0.02 mm). 3) The administration of 4NQO…	Periodontitis can influence the course of tumor development by reducing the differentiation of epithelial cells upon exposure to carcinogens	4NQO: 4‑nitroquinoline 1‑oxide OSCC: Oral squamous cell carcinoma CK10: anti‑cytokeratin 10 H&E: Hematoxylin and eosin
Wei 2024	Metabolomics and metagenomics reveal the impact of γδ T inhibition on gut microbiota and metabolism in periodontitis-promoting OSCC.	The study aimed to uncover the role of γδ T cells in the gut during the process of periodontitis-promo­ted OSCC and identify relevant biomarkers for future research and clinical monitoring protocol development.	Mice	BALB/c mice free of specific pathogens	AOP-control group (Periodontitis and OSCC) AOP-treated group (Periodontitis, OSCC and inhibition of γδ T cells)	AOP-control group (n=6) AOP-treated group (n=5)	The AOP-treated group mice were given intraperitoneal injection of TCR γδ monoclonal antibody (200 mg/mouse) every 2 days until sample collection.	Mice were given sterile water containing kanamycin (0.5 mg/ml) for three consecutive days. A 5-0 sterile suture was tied around the second molar in the maxilla. Microbiota inoculation was obtained from the saliva of patients with periodontitis or healthy individuals (precipitate was mixed with 3% carboxymethyl cellulose). The mixture was repeatedly applied to the cheek and palatal surfaces of the…	5x106 SCC7 were injected into the submucosa of the mouse cheek.	21 days	1) Liquid chromatography-mass spectrometry metabolomics analysis (fecal samples) 2) 16S rRNA sequencing analysis (Oral and fecal samples) 3) Metagenomic sequencing analysis 4) Co-inertia analysis (relationship between the microbiome and metabolomics data sets) 5) Pearson correlation analysis (correlation between the microbiota in the gut and oral cavity)	1) Although there was no difference in the α diversity of microbiota, β diversity was significantly different, with a more heterogeneous community structure in the mice receiving targeted γδ T immunotherapy. 2) A significant enrichment of Lactobacillus murinus in the gut microbiota was significantly correlated with IL-17 protein concentration and δT abundance. 3) Although there was no difference …	1) Integrative analysis of the gut metabolome and microbiome revealed that targeting γδ T resulted in changes in the levels of metabolites associated with cancer in the gut. 2) Metabolites with inhibitory effects on cell proliferation or inflammation were found to be significantly and negatively correlated with the abundance of γδ T. Conversely, uridine and L-phenylalanine, which have been associ…	This study revealed the effect of γδ T cells on gut microbial dysbiosis and identified potential links between gut microbiota and metabolism, providing new insights into the role of γδ T during the process of periodontitis-induced OSCC.	OSCC: Oral squamous cell carcinoma
Wu 2018	Porphyromonas gingivalis promotes 4-Nitroquinoline-1-Oxide-Induced Oral Carcinogenesis with na alteration of fatty acid metabolism	The study aimed to investigate the role of Pg in oral carcinogenesis and its association with FFA metabolism.	Mice	C57BL/6	Control group Pg group 4NQO group Pg + 4NQO group	Control group (n = 10) Pg group (n = 15) 4NQO group (n = 20) Pg + 4NQO group (n = 20)	Not applied	The animals were repeatedly infected with Pg (strain 381) (200 µL of 1010 bacteria/mL) suspended in 2% carboxymethylcellulose three times/week for 2 weeks (Pg and 4NQO + Pg group) before 4NQO administration in 4NQO + Pg group. After 8-weeks 4NQO treatment, infection was continued for these groups (twice a week) for 10 weeks.	The 4NQO (100µg/ml) was added to the drinking water for 8 weeks and then switched to distilled water for 10 weeks (4NQO and 4NQO + Pg group)	18 weeks	1) PCR (Pg16S rRNA) 2) Histopathological Analysis (H&E; tongue, gingival, and liver tissues) 3) IHC (primary antibodies: anti-FASN and anti-ACC1) 4) RT-qPCR (GAPDH, FASN and ACC1) 5) µCT (Alveolar bone loss) 6) FFA composition by GC–MS (Serum and tongue tissues) 7) FFAs concentration (Free Fatty Acid Quantification Colorimetric Kit; serum and tongue tissues)	The results showed that Pg was detected both in Pg and 4NQO + Pg group, but neither in control nor in 4NQO group.	1) Histological examination revealed that gingival tissues in the Pg and 4NQO + Pg group had some inflammatory cell infiltration compared with the control group. However, inflammatory cell infiltration was hardly observed in the 4NQO group. 2) The mean crestal bone loss in the Pg and 4NQO + Pg group was significantly more severe than in the control mice. 3) A total of 80% (16/20) mice in 4NQO + P…	Pg stimulated 4NQO-induced oral cancer and altered FFA metabolism in blood and tongue tissues of 4NQO-induced mice, which may be involved in de novo FA synthesis pathways by upregulating the expression of FASN and ACC1.	Pg: Porphyromonas gingivalis FFA: Free fatty acids FA: Fatty acid FASN: Fatty-acid synthase ACC1: Acetyl-CoA carboxylase 1 H&E: Hematoxylin and eosin IHC: Immunohistochemical analysis GC-MS: Gas chromatography–mass spectrometry

## Sheet: Human, in vitro and animal
HUMAN STUDIES																																	ANIMAL STUDIES											IN VITRO STUDIES
					Population chacaracteristics Periodontal disease								Population chacaracteristics Cancer
Study ID	Title	Aim of study	Study design	Country in which the study conducted	Number of individuals Control	Number of individuals Case	Age Control	Age Case	Gender Control	Gender Case	Criteria for subjects selection Control	Criteria for subjects selection Case	Number of individuals Control	Number of individuals Case	Age Control	Age Case	Gender Control	Gender Case	Criteria for subjects selection Control	Criteria for subjects selection Case	Criteria for subjects selection Location	PD assessment	Cancer assessment	Periodontal pathogens evaluation Yes/No	Periodontal pathogens evaluation Sample	Periodontal pathogens evaluation Measurement method	Periodontal pathogens evaluation Bacteria type	Tissue evaluation Yes/No	Tissue evaluation Sample	Tissue evaluation Methods of analysis	Tissue evaluation Markers	Main outcomes	Animal type	Species	Experimental groups	Sample per group	Functional experiments (silecing, trangenic mices or inhibitor)	PD induction model	Cancer induction model	Euthanasia period	Methods of evaluation	Microbiome	Main outcomes	Cell type	Bacteria	Co-culture	Culture supernatants collection	Methods of evaluation	Main outcomes
Arjunan 2018	Oral pathobiont activates anti-apoptotic pathway, promoting both immune suppression and oncogenic cell proliferation	The study aimed to show how the dysbiotic pathogen Pg disrupts immune surveillance in periodontitis.	Mechanism	United states	25	24	NI	NI	NI	NI	Health controls	Moderate to severe disease: PD of >4 mm, CAL of >3 mm, BOP, and alveolar bone crest >3 mm from the CEJ.	Not applied	Not applied	Not applied	Not applied	Not applied	Not applied	Not applied	Not applied	Not applied	Periodontal parameters	Not applied	No	-	-	-	Yes	1) Gingival biopsies 2) Blood collection	1.A) H&E and immunofluorescence analysis by confocal microscopy 1.B) Chromatin Immunoprecipitation (ChIP) 1.C) Immunoblot analysis 2. RNA sequencing (blood) 3. Ex-vivo human blood panDCs (TaqMan array and SYBR-Green qPCR Assays)	1.A) pAKT1, pFOXO1, pAKT1, DC-SIGN and FOXP3 1.B) human FOXO1, FOXP3 and BIM with anti-pAKT1 or anti-FOXO1A 1.C) p/tAKT1, p/tFOXO1, FOXP3, IDO1, BIM, CXCR4 and SDF1	1) Genes, particularly involved in immunosuppression (IDO1, IL-10, CD274, ARG1 and CD80), oncogenesis (CXCR4, SDF-1, AKT1 and STAT3) were highly induced in ex-vivo isolated blood panDCs of CP patients, whereas SOCS3 and SOCS1 were downregulated, which could render DCs more tolerogenic. In addition, the gene for IDO1 was upregulated 5-fold relative to controls. 2) Induction of the dysbiotic transc…	Mice	C57BL/6	1) Pg381 2) Pg-DPG3 3) Pg-MFI 4) Vehicle (2% CMC in PBS)	1) Acute model [n=36 (3 animals per group); 1, 12 and 24 hours] 2) Chronic model (n=12; 4 weeks)	Not applied	Oral application of Pg strains (1×109 CFU) at the buccal surface of the maxillary vestibule 5 times a week for 3 weeks.	Not applied	1) Acute model: 1, 12 and 24 hours 2) Chronic model: 4 weeks	1) TaqMan-Array and SYBR-Green qPCR Assays (mice blood and splenocytes; acute model). 2) ELISA (mice sera; chronic model) 3) H&E and immunostaining (chronic model) 4) Immunoblot (chronic model)	Not applied	1) Gene expression profiles of isolated blood and splenocytes of BL6 mice orally infected with Pg strains show that the strongest immunosuppressive responses were induced by Mfa1+ strain DPG3 after 12 hours of oral infection. This includes upregulation of Foxo1, Cire/Cd-209a, Cd40, Cd80, and Stat3 in blood and splenocytes. Ido1 and Foxp3 were only induced in blood, but Bim, Foxo3, and Cd33 were d…	1) Human MoDcs 2) Human HNSCCs (Tongue; HN6 and HN12) 3) Human tonsillar keratinocytes (hTERT HAK Clone 41) 4) Human retinal pigment epithelial (ARPE) 5) Mouse embryonic fibroblasts (MEF)	1) Wild-type Pg381 [minor (Mfa1) and major (FimA) fimbriae (Mfa1+/FimA+)] 2) Pg-DPG3 [isogenic major fimbria-deficient mutant (Mfa1+/FimA−)] 3) Pg-MFI [isogenic minor fimbria-deficient mutant e (Mfa1−/FimA+)] 4) Pg-MFB [double fimbriae mutant/naked (Mfa1−/FimA−)]	1) MoDc + Pg strains (MOI=1 for 12 hours) 2) HN6 or HN12 + Pg strains + Fn-FadA+ (MOI=1) and LPS (100ng/ml) 3) hTERT HAK Clone 41 + Pg strains, Fn-FadA+ (MOI=1) and LPS (100ng/ml)	12 hours	1) Flow cytometry: to verify the MDDSCs phenotype (DC-SIGN+CD1c+), effector subsets cells (CD4+) and CTLs (CD8+) 2) RNA sequencing and bioinformatics analysis: MDDSCs characterization 3) Cell Proliferation and Inhibitory Assay: using HN6 and HN12 cells lines incubated with Pg-DPG3, Pg-MFI, Fn-FadA+ and LPS (100ng/ml) or inhibitors added at the concentration of AMD3100 (50nM), MK-2206 (2µM), AS184…	1) Transcriptional profiling of MDDSCs reveal MDSC-mediators of immunosuppression CD15, STAT-3 and arginase-1 ARG1, but not canonical MDSC markers CD11b, CD33, CD14 and CD16. 2) Flow cytometry analysis also confirms the lack of canonical MDSC markers CD16, CD33, or CD11b and HLA-DR high expression. 3) The DPG3 was the most potent inducer of the MDDSCs (based on RNA-sequencing and TaqMan qPCR anal…
Guo 2023	Porphyromonas gingivalis promotes the progression of oral squamous cell carcinoma by stimulating the release of neutrophil extracellular traps in the tumor immune microenvironment	The study aimed to investigate the impact of Pg on the progression of OSCC through its interaction with NETs in the TIME.	Mechanism	China	Not applied	Not applied	Not applied	Not applied	Not applied	Not applied	Not applied	Not applied	10	236	NI	NI	NI	NI	Normal	OSCC	NI	Not applied	Biopsy (H&E staining)	Yes	Tissue	Multicolor immunofluorescence	Pg	Yes	1) Tissue [180 human specimens and 56 fresh tumor samples + blood (20 with stages I-II and 36 with stages III-IV] 2) Blood (56 samples)	1A) Immunohistochemistry (180 samples) 1B) Double-labeling immunofluorescence (56 fresh tumor samples) 1C) Western Blotting (8 patients with OSCC at various clinical stages) 2) ELISA	1) H3cit and MPO 2) MPO-DNA	1) The results revealed that H3cit was predominantly expressed in the nucleus and cytoplasm of OSCC samples, while MPO was primarily expressed in the nucleus of OSCC samples. 2) The expression levels of H3cit and MPO in advanced-stage OSCC samples (n=88) were significantly higher than those in early-stage samples (n=92). 3) A significant correlation between high expression levels of MPO and H3cit…	Mice	C57BL/6	1) SCC7 2) SCC7 +Pg 3) SCC7 + Pg + DNAse I (100U/mouse; 6, 10, 14 and 18 week)	5	Not applied	Pg [1x109CFU/ml (1ml/mouse)] intraperitoneal injection at 4, 8, 12 and 16 weeks.	SCC7 cells (mouse SCC cell line) injection	20 days	IHC H&E IF staning	Not applied	1) The tumor growth rate was significantly increased from day 11 to 20 following Pg injection when compared to the control group. 2) In the DNase I group, the tumor growth rate was significantly decreased from day 11 to 20 compared to the group that received intraperitoneal injection of the Pg solution. In addition, on day 20, the tumor volume in the DNase I group was similar to that in the contr…	Tongue SCC (SCC25 e CAL27) Neutrophils (human peripheral blood serum of OSCC patients)	Pg ATCC 33277	Pg solution was used to stimulate NETs formation (Pg solution was added to the neutrophil culture dish at a MOI of 50 and allowed to culture for 4 h).	1) Western blotting 2) Colony formation assessment: 24h	1) Immunofluorescence and western blotting (primary antibodies: H3cit, MPO and GAPDH). 2) Colony formation assessment (The cells of each group were seeded into the lower chambers, while neutrophils or NETs were seeded into the upper chambers). 3) Wound healing assessment (The cells of each group were seeded into the lower chambers and after the wound formation, neutrophils or NETs were seeded int…	1) Pg stimulated the release of NETs from the human peripheral blood neutrophils in vitro. 2) The proliferation, migration, and invasion ability of tumor cells were most enhanced when NETs stimulated by the Pg solution were added. However, the addition of DNase I effectively reduced the tumor cells' ability in the presence of NETs.
Guo 2023	Porphyromonas gingivalis promotes the progression of oral squamous cell carcinoma by activating the neutrophil chemotaxis in the tumour microenvironment.	The study aimed to investigate the tumor-promoting role of Pg in OSCC.	Mechanism	China	Not applied	Not applied	Not applied	Not applied	Not applied	Not applied	Not applied	Not applied	20	140	NI	27 to 83 years	NI	M: 88 F: 52	NI	NI	Lips, palate, buccal, floor of mouth, tongue and gingiva.	Not applied	Biopsy	Yes	Tissue	IHC IF	anti-Pg	Yes	Tissue	Bioinformatics analyses IF IHC	anti-Pg anti-CXCL2 anti-TANs	1) The differentially expressed genes were identified (298 genes up and 294 genes down) and CXCL2 was identified in the TME of OSCC infected with Pg. 2) Samples were positive for Pg, CXCL2, and TANs (and negative expression in normal samples) with a strong expression in the III–IV clinical stage of OSCC, however, the weak expression in the I–II clinical stage of OSCC. 3) Pg, CXCL2, and TANs high …	Mice	C57BL/6	1) Control group (SCC7) 2) Experimental group (SCC7 + Pg) 3) Low-dose treatment group (SCC7+Pg+0.05 nM SCH527123*) 4) High dose treatment group (SCC7+Pg+0.20 nM SCH527123*) *At the site of tumour cell inoculation at 4, 8, 12 and 16 days	8	CXCL2/CXCR2 inhibitor (SCH527123)	Pg injection	SCC7 cells (mouse SCC cell line) injection	20 days	1) Tumor volume calculation 2) H&E 3) IHC (CD11b+) 4) IF	Not applied	1) The tumours of the experimental group were significantly larger than those of the control group. 2) The tumour volume of the treatment group was reduced compared with that of the experimental group when SCH527123 was used for treatment. 3) The tumor inhibition in the high-dose treatment group was more obvious. 4) The levels of CXCL2 and TANs in the experimental group were higher than those in …	Human OSCC (TSCCa) Human TANs (extracted from the peripheral blood of OSCC patients)	Pg ATCC33277	6 different groups: 1) TSSCa 2) TSSCa + SCH527123 3) TSSCa + Pg 4) TSSCa + TANs 5) TSSCa + Pg + TANs 6) TSSCa + Pg + TANs + SCH527123 The co-culture cell model (Pg and TSCCa) was established with an MOI of 50 and incubations for 48 h.	48h	1) Fluorescent staining 2) Neutrophil chemotaxis assay (to detect the chemotactic ability of TANs in the supernatants of TSCCa, Pg, and TSCCa+Pg culture systems) 3) Cell proliferation (CCK-8 assay) 4) Invasion assay (the cells from 6 different groups were seeded on the upper chamber) 5) ELISA (CXCL2) 6) Transfection of lentiviral vectors (sh-CXCL2 and sh-CXCR2 were used to interfere with CXCL2/CX…	1) The supernatant of the TSCCa + Pg culture had the strongest chemotactic ability to TANs. 2) The CXCL2 protein levels of the supernatant of the TSCCa + Pg + TANs culture were significantly higher than those of the TSCCa and TSCCa + Pg cultures. 3) The invasion and proliferation capacities of TSCCa cells improved significantly in the TSCCa + Pg + TANs group. After using SCH527123, the invasion a…
Guo 2025	Porphyromonas gingivalis promotes the progression of oral squamous cell carcinoma by stimulating the release of neutrophil extracellular traps in the tumor immune microenvironment.	The aim of this study was to investigate the impact of Porphyromonas gingivalis on the progression of OSCC through NETs in the tumor immune microenvironment.	Mechanism	China	Not applied	Not applied	Not applied	Not applied	Not applied	Not applied	Not applied	Not applied	10	180 patients with OSCC 56 patients with varying clinical stages of OSCC (20 with stages I-II and 36 with stages III-IV)	NI	NI	NI	NI	Normal patients (due to benign tumors or inflammatory lesions, oral mucosa samples needed to be excised, and peripheral blood had to be extracted)	OSCC patients	NI	Not applied	Biopsy	Yes	OSCC tissue	IF	Pg	Yes	OSCC tissue Peripheral blood	IHC Western Blot ELISA	H3cit and MPO (NETs-related markers)	1) H3cit was predominantly expressed in the nucleus and cytoplasm of OSCC samples, while MPO was primarily expressed in the nucleus of OSCC samples. 2) The expression levels of H3cit and MPO in advanced-stage OSCC samples (n = 88) were significantly higher than those in early stage samples (n = 92). 3) High expression levels of MPO and H3cit and TN stage, clinical stage, and living status, with b…	Mice	C57BL/6	Cancer (SCC 7 tumor cells) Cancer + Pg Cancer + Pg + Dnase I	5	Mice received intraperitoneal injections of DNase I (100 U/mouse) on day 6, 10, 14 and 18.	Starting on day 4, mice were administered Pg (1×10⁹ CFU/mL, 1 mL/mouse) intraperitoneally every two days until day 18	SCC7 tumor cells were injected into mice.	20 days	1) Tumor volume 2) HE 3) IHC 4) IF	Not applied	1) The tumor growth rate was significantly increased in cancer + Pg group when compared to the control group from day 11 to 20. 2) In the DNase I group, the tumor growth rate was significantly decreased from day 11 to 20 compared to the cancer + Pg group. 3) A significant concentration of fluorescence in lung metastases in mice treated with intraperitoneal injection of the Pg solution, and this f…	Tongue SCC (CAL27 and SCC25) Neutrophils (from human peripheral blood of of OSCC patients)	Pg ATCC 33277	The concentration of the Pg solution was adjusted to 1 ×109 CFU/ml. Subsequently, the Pg solution was added to the neutrophil culture dish at a multiplicity of infection (MOI) of 50 and allowed to culture for 4 h. Tumor cells were seeded in the lower chambers of Transwell or 6-well plates, while neutrophils, NETs (neutrophils + Pg) or NETs + DNase I were added to the upper chambers.	24 and 48 h	1) Western blotting (H3cit, MPO and GAPDH) 2) Colony formation assessment 3) Wound healing assessment 4) Transwell assessment	1) The results from the colony formation assay demonstrated that, in comparison to the control group, neutrophils enhanced the proliferation ability of tumor cells. 2) The proliferation ability of tumor cells was most enhanced when NETs stimulated by the Pg solution were added. However, the addition of DNase I effectively reduced the proliferation ability of tumor cells in the presence of NETs. 3…
Li 2025	Fusobacterium nucleatum-derived outer membrane vesicles promote immunotherapy resistance via changes in tryptophan metabolism in tumour-associated macrophages.	To investigate whether tryptophanase present in Fusobacterium nucleatum outer membrane vesicles contributes to immune suppression in HNSCC by inducing indole production in TAMs through TDO2/AHR pathway activation.	Mechanism	China	Not applied	Not applied	Not applied	Not applied	Not applied	Not applied	Not applied	Not applied	Cohort 1: 9 Cohort 2: Not applied	Cohort 1: 92 Cohort 2: Not informed	Not informed	Cohort 1: ≥60: 33 <60: 59 Cohort 2: Not informed	Not informed	Cohort 1: M: 49 F:43 Cohort 2: Not informed	Normal oral mucosa tissues	Cohort 1: HNSCC tumor tissues Cohort 2: HNSCC tumor tissues from patients who underwent PD-1 mAb therapy	Not informed	Not applied	Biopsy	Yes	Tissue	FISH	Fn	Yes	Tissue	IF FISH Flow cytometry	CD68 AHR TDO2	1) Fn was detected in both normal and tumor tissues, with higher abundance in tumor tissues. Elevated Fn levels were associated with increased tumor size, advanced TNM stage, metastasis, and poorer patient survival. 2) The expression of the macrophage marker CD68 was upregulated in tumor tissues and positively correlated with Fn abundance. The spatial distribution of Fn colonization and macrophag…	Mice	C3H/He mice (immune-intact) NOD-SCID mice (immune-deficient)	Experiment 1: Control Fn-OMVs Experiment 2: Experiment 3: Control Fn-OMVs + Control loposome Fn-OMVs + Clodronate liposome Experiment 4: Control Fn-OMVs Fn-OMVs + CH-223191 Fn-OMVs + LatA Sm-MVs Experiment 5: Fn-OMVs Fn-OMVs + PD-1mAb Fn-OMVs + PD-1mAb + TDO2i	Experiment 1: C3H/He (n=6) NOD-SCID mice (n=7) Experiment 2: C3H/He (n=6) Experiment 3: C3H/He (n=6) Experiment 4: C3H/He (n=6) Experiment 5: C3H/He (n=6)	Pode	Experiment 1: Intratumoural injection of Fn-OMVs on days 0, 3 and 6. Experiment 2: Intratumoural injection of Fn-OMVs on day 0. Experiment 3: Intratumoural injection of Fn-OMVs on day 0, 3 and 6. Experiment 4: Intratumoural injection of Fn-OMVs on day 0, 3 and 6. Experiment 5: Intratumoural injection of Fn-OMVs on day 0, 3 and 6.	5 × 104 SCC7 cells were injected into one side of buccal submucosa and raised for about 7 days.	Experiment 1, 3 , 4 and 5: 7 days Experiment 2: 2h, 1 and 2 days	1) Tumor volume and weight 2) IF 3) IHC (Ki-67) 4) Flow cytometry (CD45, CD3, CD8, CD4, CD25, Foxp3, F4/80, HR, CD274, PDCD1LG2 and SIGLEC15)	Not applied	1) Intratumoural injection of Fn-OMVs promoted tumor growth in C3H mice, but this protumoral effect was absent in NOD-SCID mice. 2) In C3H tumors, Fn-OMVs significantly inhibited CD8 expression, while no significant change was observed in the macrophage marker F4/80. 3) Fn-OMVs had no effect on Ki-67 expression in tumors from either C3H or NOD-SCID mice. 4) Fn-OMVs were primarily localized within…	Human HNSCC (tongue; HN6 and SCC9) Mouse HNSCC (SCC7) Human monocyte leukaemia cell line (THP-1)	Fn (ATCC 10953) Sm (UA159)	1) SCC7, HN6 and SCC9 were cultured with or without Fn-OMVs for overnight, 1, 3, 5 days 1) To acquire macrophages (M0), 100 ng/mL phorbol 12-myristate 13 acetate (PMA,MCE) were added to the THP-1 cells culture medium and cultured for 48 h. 2) Fn-OMVs (100 μg) were labelled with the fluorescent dye DiO (500:1) for 30 min at room temperature. The DiO-Fn-OMVs were cocultured with macrophages for 2h.…	Overnight, 2h, 48h, 1, 3 and 5 days	1) IF 2) Cell proliferation assay (CCK-8) 3) Flow cytometry 4) qRT-PCR (IL10, TGFB1, AHR, CYP1A1, CYP1B1, SERPINB2, IDO1, TDO2) 5) Western blot (AHR, TDO2) 6) Phagocytosis Analysis 7) RNA sequencing	1) Fn-OMVs do not directly promote HNSCC cell growth in vitro, as confirmed by CCK-8 and cell cycle analyses. 2) Fn-OMVs are actively internalized by macrophages, with DiO-labeled vesicles detected in the cytoplasm within 2 hours. After 48 hours, macrophages undergo a morphological transformation from round to spindle-like shapes. 3) RNA-seq analysis revealed extensive transcriptional reprogrammi…
Liu 2021	LncRNA LTSCCAT promotes tongue squamous cell carcinoma metastasis via targeting the miR-103a-2- 5p/SMYD3/TWIST1 axis	The study aimed to sequence the LncRNA on the TSCC cell lines, CAL27 and CAL27, treated with Pg-derived LPS.	Mechanism	China	48	70	NI	NI	NI	NI	NI	NI	Not applied	118	Not applied	NI	Not applied	NI	Not applied	TSCC tissues (clinical stage III or IV)	Tongue	NI	Biopsy	No	-	-	-	Yes	Tissue	1) ISH 2) RT-qPCR	1) LTSCCAT 2) SMYD3	1) LTSCCAT expression in tissues from TSCC patients with periodontitis was higher in comparison to TSCC patients without periodontitis. 2) LTSCCAT had clinical significance and was related to tumor stage, lymph node metastasis, and the presence or absence of periodontitis. 3) Upregulation of LTSCCAT expression in TSCC tissues was significantly associated with a decrease in overall survival. 4) Th…	Mice	BALB/c-nu	NC group (control CAL27 cells) ovLTSCCAT group (TSCCAT overexpression CAL2 cells)	4	Not applied	Not applied	The LTSCCAT overexpression CAL27 (transfected with lentivirus) and negative control CAL27 cells were injected into the right footpad of nude mice.	30 days	1) IHC (primary antibodies: SMYD3, E-cad, vimentin and Twist1) 2) Footpad transplant tumor weight 3) Lateral axillary lymph nodes volume 4) qPCR (LTSCCA)	Not applied	1) The average weight of transplanted tumors in the overexpressing LTSCCAT group was greater than that in the control group. 2) The expression of LTSCCAT, which was higher in the overexpressed LTSCCAT group than in the control group. 3) The axillary lymph nodes in the overexpressed LTSCCAT group were slightly larger than the control group. 4) The expression of vimentin, Twist1, and SMYD3 was high…	Tongue SCC (CAL27, SCC9, SCC25 and SCC15) HEK293T	Pg-LPS (standard)	1) Pg-LPS treated CAL27, SCC15 cell lines at 20 µg/ml for 6 days. 2) CAL27 cells were infected with lentivirus vector overexpressing LTSCCAT and negative control vector and were selected with 2 μg/ml puromycin for 2 weeks. 3) Cotransfecting miR-103a-2-5p mimics with wild-type and mutant LTSCCAT in 293 T cel.	6 days	1) LncRNA sequencing and bioinformatics analysis (CAL27 cell treated and untreated with Pg-LPS) 2) Nuclear-plasma fractionation 3) RACE assay (CAL27 cells) 4) Cell transfection (siRNAs targeting LTSCCAT and SMYD3) 5) Transwell invasion and migration assay 6) RT-qPCR (SMYD3) 7) Western blot analysis (primary antibodies anti-E-cadherin, anti-TWIST1, anti-vimentin, anti-GAPDH, anti-SMYD3 and anti-H3…	1) Pg-LPS-treated CAL27 and SCC15 showed EMT compared with their parent cell line. E-cadherin was downregulated and vimentin and Twist1 were upregulated in Pg-LPS-treated CAL27 and SCC15 cells. Cell invasion and migration were significantly enhanced in Pg-LPS-treated cells. 2) Pg-LPS upregulated a total of 2261 LncRNAs but only LTSCCAT was upregulated in all four Pg-LPS-treated cells. LTSCCAT is …
Sztukowska 2016	Porphyromonas gingivalis initiates a mesenchymal-like transition through ZEB1 in gingival epithelial cells	The study aimed to investigate the mechanism by which oral bacteria such as Pg can contribute to a mesenchymal phenotype and potentially drive cancer progression.	Mechanism	United states	Not applied	Not applied	Not applied	Not applied	Not applied	Not applied	Not applied	Not applied	NI	NI	NI	NI	NI	NI	Not applied	OSCC	Tongue	Not applied	Biopsy	Yes	Tissue	IF	1) Pg 2) S. gordonii	No	-	-	-	Discrete Pg speckles in the cells of a poorly differentiated OSCC sample and a carcinoma in situ was observed, whereas antibodies to S. gordonii showed little or no labelling. Similar results were seen with two carcinoma in situ cases and two poorly differentiated carcinoma.	Mice	BALB/c mice	Pg	5	Not applied	BALB/c mice were orally infected with 107 CFU Pg 33277 five times at 2-day intervals.	Not applied	1, 3 and 8 days after the last infection	1) qPCR with the Pgs 16SrRNA gene 2) RT-qPCR (ZEB1)	Levels of Pg in the gingival tissues remained constant over the 8 days.	Pg induced an increase in gingival tissue expression of ZEB1 mRNA over 8 days compared with sham-infected animals.	TIGK (derived from gingival epithelium)	Pg ATCC 33277 Pg isogenic mutant ΔfimA (ATCC 49417 and W83) Pg low passage clinical isolates (11029 and 10512) Fn ΔfimA (ATCC 25586) S. gordonii DL1	1) TIGKs were infected with Pg strains at a 1, 10, 50 or 100 MOI for 6, 24 and 72 h. 2) TIGK cells were infected with Pg 33277, S. gordonii, Fn or a combination of Pg and S. gordonii or Pg and Fn at MOI 100 for 24 h. 2) TIGK cells were transfected with ZEB1 promoter constructs: Z1p.1000-Luc (-912 bp to +43 bp of the ZEB1 gene), Z1p.400-Luc (367 bp to +43 bp) and Z1p.196-Luc (212 bp to +43 bp) for…	6, 24 or 48 h	1) Immunoblotting (Primary antibodies: ZEB1, vimentin and GAPDH) 2) RT-qPCR (ZEB1, vimentin, N-cadherin MMP-9, ITGA5, fibronectin, KRT7, KRT19, COL-1A1 and GAPDH) 3) Luciferase reporter assay 4) Zymography (MMP2 and MMP9) 5) RNA interference 6) Immunofluorescence (ZEB1) 7) Matrigel invasion assay	1) Pg increased ZEB1 mRNA levels in a time-dependent and dose-dependent manner. 2) There was an increased expression of ZEB1 protein in the nucleus after Pg infection. 3) An additional ATCC strain (49417) and two low passage clinical isolates (11029 and 10512) induced ZEB1 expression to a similar degree as the type strain 33277. In contrast, the Pg W83 strain did not significantly increase ZEB1 e…
Wang 2025	Periodontitis promotes tumor growth and immune evasion via PD‑1/PD‑L1	The study investigated the role of experimental periodontitis on tumor growth, local and systemic immunosuppressive status, and PD-1/programmed death ligand 1 expression in OSCC and prostate cancer.	Mechanism	China	6	6	Not informed	Not informed	Not informed	Not informed	OSCC without periodontitis (no bone loss with the distance from the marginal bone crest to the cementoenamel junction is within 2 mm).	OSCC with periodontitis	Not applied	6	Not applied	Not informed	Not applied	Not informed	Not applied	Individuals with OSCC	NI	Periodontitis was diagnosed based on radiographic alveolar bone loss	Biopsy	No	-	-	-	Yes	OSCC tissue	IF IHC	IFN-γ+CD8+T cells PD-1+CD8+ cells	1) IF assay for clinical OSCC samples revealed that the proportions of IFN-γ+CD8+T cells of the group with periodontitis declined. 2) IHC staining showed that PD-L1 expression level in the group with periodontitis was significantly higher than the without periodontitis.	Mice	C57BL/6 J C3H/He	Control group (only xenograft) EP group (xenograft plus periodontitis) EP + Anti-PD-1 group (same as EP group plus anti-PD-1 therapy)	5 or 6	For anti-PD-1 therapy, anti-PD-1 antibody (200 μg/mouse) was injected intraperitoneally on days 10, 13, 16, 19 and 22 after tumor inoculation.	5–0 Silk ligatures (5-0) were tied to the maxillary second molars bilaterally. 2% carboxymethylcellulose solution containing 109 colony-forming units Fn was placed on the ligatures for 3 consecutive days following the ligation.	The mice were subcutaneously inoculated with 5 × 105 SCC7 cells.	On day 25 after the xenograft set-up.	1. Micro‑Computed Tomography analysis 2. Flow cytometry analysis (IFN-γ+CD8+T, M2-TAMs, PD-1+CD8+T and PD-L 1+TAMs) 3. HE 4. IHC (Ki-67 and PCNA) 5. IF (IFN-γ+CD8+T cells, M2-TAMs, PD-1+CD8+T and PD-L 1+TAMs) 6. RT-qPCR (IL-6, IL-1β and TNF-α) 7. FISH (Fn)	Not applied	1) HE staining showed loss of connective tissue attachment as well as severe alveolar bone resorption compared to the control group. 2) 3D reconstructed images also revealed a significant reduction of alveolar bone height in the group with experimental periodontitis. 3) The experimental periodontitis group showed significantly elevated levels of inflammatory factors IL-6, IL-1β and TNF-α compared…	Oral adenosquamous carcinoma cell (Cal27) THP‑1‑derived macrophages	Pg-LPS	The cells were cultivated in complete DMEM media with 10 μg/ml Pg-LPS. THP-1 cells were activated by PMA, 100 ng/ml and grown separately. The Cal‑27 cell conditioned media were then used to stimulate macrophages.	48h	1) RT-qPCR (PD-L1) 2) Western blotting (PD-L1 and GAPDH) 3) IF (PD-L1)	The LPS-stimulated group showed elevated PD-L1 gene and protein level.
Wei 2022	Oral microbiota from periodontitis promote oral squamous cell carcinoma development via γδ T cell activation	The study aimed to identify the characteristics of the oral microbial community in the context of OSCC with periodontitis and explore the mechanistic regulatory axis of γδ T cells in the context of OSCC with periodontitis.	Mechanism	China	Normal control tissue without periodontitis: 4 Normal control tissue with periodontitis: 6	OSCC without periodontitis: 4 OSCC with periodontitis: 6	NI	NI	NI	NI	NI	NI	Normal control tissue without periodontitis: 4 Normal control tissue with periodontitis: 6	OSCC without periodontitis: 4 OSCC with periodontitis: 6	NI	NI	NI	NI	Normal tissue	HNSCC	NI	Periodontal examinations	Biopsy	No	-	-	-	Yes	Tissue	1) Gene expression 2) Immunofluorescence staining	1) IL-17RA 2) IL-17+ γδ T and pSTAT3	1) Gene expression analyses using the TCGA database showed that IL-17RA mRNA levels were significantly higher in HNSCC tissues than in the corresponding normal tissues. Moreover, the expression of both IL-17A and IL-17RA in HNSC was significantly correlated with the expression of STAT3. 2) IL-17A expression was significantly correlated with the infiltration levels of γδ T cells in HNSC. 3) In the…	Mice	BALB/c mice	C (Control) P (Periodontitis) O (OSCC) AO (Advanced OSCC) EO (Early OSCC) OP (OSCC with Periodontitis) AOA (Advanced OSCC ith Antibiotic) AON (Advanced OSCC with healthy oral microbiota and ligation) AOP (Advanced OSCC with Periodontitis) EOA (Early OSCC with Antibiotic) EOP (Early OSCC with Periodontitis) AOP-Anti (Advanced OSCC with Periodontitis an anti- TCR γδ)	C (n=5) P (n=5) O (n=5) AO (n=5) EO (n=5) OP (n=5) AOA (n=5) AON (n=6) AOP (n=10) EOA (n=5) EOP (n=5) AOP-Anti (n=6)	Mice were treated with the intraperitoneal injection of γδ -TCR monoclonal antibodies (200 µg/mouse) once every 2 days	Mice drank water with kanamycin (0.5 mg/ml) for three consecutive days, and then the 5-0 silk ligatures were tied around the maxillary molars. The saliva of periodontitis patients or healthy people (the pellet mixed with carboxymethyl cellulose) was applied to the mouse oral cavity seven consecutive times with an interval of 1 day between each microbial inoculation operation.	5x106 mice from cell line SCC7 were injected into the buccal mucosa of the mouse mouth. For antibiotic treatment, ampicillin (1 g/L), neomycin trisulfate (1 g/L), metronidazole (1 g/L), and vancomycin (500 mg/L) (4Abx) was added in drinking water continuously.	21 days	1) H&E 2) IHC (primary antibodies: Ki67 and TLR4) 3) Methylene blue staining (bone loss: distance from the cementoenamel junction to alveolar bone crest) 4) 16S rRNA sequencing (saliva microbiome) 5) RT-qPCR (Tlr4, Il10, Ifng, Il6, Il1b, Il18 and GAPDH) 6) ELISA (IL-17 and IFN-γ in the serum and tumor tissues) 7) Flow cytometry (CD45, CD3, TCR γδ, PD-1, IL-17A, CD11b, F4/80 and CD206) 8) IF (prim…	1) Compared to the groups with OSCC alone (EO and AO groups), the phylum Bacteroidota was the most abundant bacterial phylum in both the EOP group (92.88%) and the AOP group (48.33%). 2) In the early stage of OSCC (EO group), Streptococcus, Staphylococcus, and Corynebacterium were significantly overrepresented. 3) Porphyromonas was the most abundant genus in the EOP (92.46%) and AOP (47.58%) grou…	1) Compared with mice in the OSCC group (O group), mice in the OSCC and periodontitis group (OP group) exhibited increased tumor weights and cell proliferation, as demonstrated by Ki67 staining. 2) At the early stage of OSCC (7 days after SCC7 cell inoculation), mice with OSCC and periodontitis (EOP group) showed higher tumor weights, higher tumor volumes, and higher tumor cell proliferation leve…	PBMC from mouse or human blood Mouse squamous cell carcinoma cell (SCC7) Oral adenosquamous carcinoma cell (Cal27)	1) Oral microbiota from the saliva of designated periodontitis patients. 2) Pg W83	1) PBMCs were cocultured with 1.5 µg live oral microbiota from periodontitis for 1 or 6 h. 2) PBMCs were infected with Pg (MOI=100) for 6 h. 3) SCC7 cells or Cal27 cells were cocultured with the live microbiota (1.5 mg), PBMC from mouse or human, Pg (MOI=100) and 200 ng/mL IL-17 for 6 h. 4) SCC7 cells were cocultured with 200 ng/mL IL-17, the live oral microbiota from periodontitis (1.5 ng), and …	1 or 6 h	1) Flow cytometry (PBMCs: CD45, CD3, TCR γδ, PD-1, IL-17A, CD11b, F4/80 and CD206) 2) ELISA (PBMCs: IL-17 and IFN-γ in the serum and tumor tissues) 3) Immunofluorescence (SCC7 or Cal27 cells: primary antibodies: anti-TCR γδ, anti-CD206, anti-IL-17, anti-PD-1H and anti-pSTAT) 4) CCK-8 (SCC7 or Cal27 cells) 5) Western blot (primary antibodies: STAT3 and GAPDH)	1) After incubation with the live oral microbiota from periodontitis for 6 h, both γδ T and IL-17+ γδ T cells proliferated more than the counterpart cells incubated without stimulators. 2)The increased proportion of IL-17+ γδ T cells was induced by live (but not by ultrasonicated or heat-inactivated microbiota) oral microbiota from periodontitis even with a filter physically separating the bacter…
Wen 2020	Porphyromonas gingivalis promotes oral squamous cell carcinoma progression in an Immune microenvironment	The study aimed to investigate the mechanisms by which Pg participates in tumor progression of oral cancer and its association with the immune microenvironment.	Mechanism	China	Not applied	Not applied	Not applied	Not applied	Not applied	Not applied	Not applied	Not applied	Not applied	56	Not applied	over 18 years	Not applied	NI	Not applied	OSCC	NI	Not applied	Biopsy	Yes	Tissue	IHC	Pg	Yes	Tissue	1) IF 2) IHC	1) anti-CD11b 2) anti-Gr-1	1) Colonization with Pg was significantly associated with shorter overall survival and a nonsignificantly higher abundance of Pg was associated with recurrence-free survival. 2) The presence of Pg was associated with more MDSC influx than those tumors free of Pg.	Mice	C57BL/6	Control group Pg group	Control group (n=6) Pg group (n=12)	Not applied	Pg ATCC33277 (1 × 108 CFU per 100 µL) suspended in 2% CMC was orally inoculated in mice every other day for 10 weeks	4NQO (50 µg/mL) in drinking water for 16 days	26 weeks	1) H&E (oral cancer risk) 2) IHC and Fluorescence In Situ Hybridization (Pg detection) 2) IHC (primary antibodies: anti-Ki67 and anti-Gr-1) 3) Imunofluoresce (anti-CD11b) 4) Flow Cytometry (CD45, CD3, CD4, CD8, CD11b, and Gr-1) 5) RT-qPCR (CXCL2, CCL2, CXCL5, CCL5, IL6, IL8 and β-actin)	1) Pg was always found in the Pg group (12/12) and was not found in the control group (0/6). 2) Pg was present not only in the epithelial layer in mouse tissue but also in the lamina propria.	1) Lesions in 4NQO-induced mice treated with Pg progressed to white masses with a cauliflower-like or verrucous appearance, while the control group still exhibited a wrinkled paper-like lesion appearance. 2) The Pg group showed a significant increase in lesion number and diameter and had significant weight loss compared to the control group. 3) In the Pg group, 9 of 12 of mice showed a high risk …	MDSC (mice bone marrow) DOKs	Pg 3327	1) DOK cells with or without coculture with Pg 33277 (MOI=100) were added to the lower chamber and MDSCs in serum-free medium were loaded into the upper chamber per 24 h. 2) DOK cells with or without coculture with Pg 33277 (MOI=100)	24 h	1) Chemotaxis Assays 2) RT-qPCR (DOK cells: CCL2, CXCL2, CXCL5, CCL5, IL-6, and IL-8)	1) The number of migrating MDSCs was significantly elevated following coculture with Pg-infected DOK cells compared to those cultured only with Pg or DOK cells. 2) DOK cells exposed to Pg showed significantly increased expression of CCL2, CXCL2, IL-6 , and IL-8 compared to uninfected DOK cells.
Yuan 2024	Porphyromonas gingivalis promotes oral squamous cell carcinoma progression by modulating autophagy	The study aimed to investigate whether Pg contributes to the development of OSCC and to explore the underlying mechanisms involved in this potential association.	Mechanism	China	Not applied	Not applied	Not applied	Not applied	Not applied	Not applied	Not applied	Not applied	36 leukoplakia tissues 42 normal tissues	50	Not applied	NI	NI	M: 28 F: 22	NI	Primary patients with OSCC without prior radiotherapy or chemotherapy.	Tongue: 20 Buccal mucosa: 12 Floor of mouth: 7 Gingiva: 7 Soft palate: 4	Not applied	Biopsy	Yes	Tissue	FISH testing IHC	Pg	No	-	-	-	OSCC patients had a significantly higher positive rate than leukoplakia patients (70% vs. 47.2%, p = 0.045) or normal people (70% vs. 33.3%, p < 0.001).	Mice	BALB/c mice	OSCC progression Control (saline) Pg (Pg bacterial solution) Autophagy in OSCC progression Control (saline) Pg (Pg bacterial solution) HCQ (5 mg/kg) HCQ (5 mg/kg) and Pg	5	Not applied	After 2 weeks, 1 × 107 Pg in 100 μL PBS or HCQ was administered by multipoint intratumoral injection once per week for 6 weeks.	After 2 h of coculture with Pg (MOI = 200), OSCC cells (1 × 107 CAL27 cells or 5 × 106 HN4 cells) were injected subcutaneously into the right axilla of each mouse to establish the OSCC xenograft model.	6 weeks	1) Tumor volume and weight 2) IHC staning (anti-c-caspase 3, anti-p-H2AX, anti-Ki-67, anti-TUNEL, anti-p62 and anti-LC3A/B)	Not applied	1) The Pg group showed a significant increase in lesion weight and lesion diameter. 2) The expression levels of c-caspase 3, p-H2AX, and TUNEL were decreased more than two fold in the Pg group compared to the control group samples (p < 0.05). However, there was no significant difference in Ki-67 between the Pg group compared to the control group samples, suggesting Pg may have no effect on OSCC c…	OSCC cell lines (HN4, CAL27, HN6, HN12, and HN30)	Pg ATCC33277 Escherichia coli ATCC25922 Streptococcus mutans UA159	1) Pg (MOI 500, 1000 and 2000) coculture with OSCC cells for 2h, 4h, 6h and 1, 2, 3 days. 2) Pg with or without cisplatin and TNF-α + SM-164 coculture with OSCC cells. 3) HCQ in OSCC cells with or without Pg coculture.	2h, 4h, 6h and 1, 2, 3 days.	1) Western Blot (PARP, p-H2AX, GAPDH, p62, and LC3A/B) 2) Cell proliferation assay (CCK-8) 3) Electron Microscopy 4) IF 5) Flow cytometry	1) Pg adhered to the cell surface, and although Pg promoted the tumor sphere abilities of OSCC cells, it had no effect on CAL27 cell and HN4 cell proliferation. 2) Coculture with Pg reduced HN4 and CAL27 cell apoptosis induced by chemotherapeutic agents (cisplatin and TNF-α + SM-164). 3) Chemotherapeutic agents induced the cleavage of PARP and p-H2AX, and these effects were blocked by Pg cocultur…
[truncated: 3 more columns]

## Sheet: Human and in vitro
HUMAN STUDY																									IN VITRO STUDY
					Population characteristics Cancer group
Study ID	Title	Aim of study	Study design	Country in which the study conducted	Number of individuals Control	Number of individuals Case	Age Control	Age Case	Gender Control	Gender Case	Criteria for subjects selection Control	Criteria for subjects selection Case	Criteria for subjects selection Location	PD assessment	Cancer assessment	Periodontal pathogens evaluation Yes/No	Periodontal pathogens evaluation Sample	Periodontal pathogens evaluation Measurement method	Periodontal pathogens evaluation Bacteria type	Tissue evaluation Yes/No	Tissue evaluation Sample	Tissue evaluation Methods of analysis	Tissue evaluation Markers	Main outcomes	Cell type	Bacteria	Co-culture	Culture supernatants collection	Methods of evaluation	Main outcomes	Mechanisms	Study conclusions	Abbreviations
Atluri 2024	Investigation on the Differentially Expressed Genes in HIGK Cells Treated with T.denticola and their Putative Association with HNSCC	This study aimed to explore the potential link between Td and the development of head and neck tumors using data from computational approaches.	Mechanism	India	44	520	NI	NI	NI	NI	Normal samples	Patients with HNSCC	NI	Not applied	Biopsy	No	-	-	-	Yes	Tissue	RNA-seq	Differentially Expressed Genes	1) The expression levels of LAMC2, FN1, and TGFBI were higher in primary tumor tissues than in normal tissues. 2) These genes significantly impacted HNSCC patient survival, with high expression correlating with poor prognosis.	Human immortalized gingival keratinocytes (HIGK)	Td ATCC 35405	Cells infected with Td	NI	RNA-seq	Numerous DEGs were identified in HIGK cells infected with Td. Among the top 25 genes, LAMC2, FN1 and TGFBI showed significant overexpression.	This study identified three key genes—LAMC2, FN1, and TGFB1—potentially linked to HNSCC development. While LAMC2 and FN1 are known oncogenes, TGFB1, typically a tumor suppressor, was found to act as an oncogene in this context.	Experimental validation is needed to confirm the role of Td in carcinogenesis	Td: Treponema denticola HNSCC: Head and neck squamous cell carcinoma RNA-seq: RNA sequencing DEGs: Differentially expressed genes LAMC2: Laminin subunit gamma 2 FN1: Fibronectin 1 TGFBI: Transforming growth factor beta induced
Chang 2019	Porphyromonas gingivalis infection promoted the proliferation of oral squamous cell carcinoma cells through the miR-21/PDCD4/AP-1 negative signaling pathway.	The study aimed to use miRNA and transcription factor coregulation as a novel approach to clarify the carcinogenic role of Pg in OSCC.	Mechanism	China	30	61	57.4 ± 10.4	55.4 ± 10.2	M:18/ F:12	M:39/ F:22	No periodontal disease	All patients had primary oral cancer without other types of malignant tumors.	NI	NI	Biopsy	Yes	Tissue	RT-qPCR	Pg	Yes	Tissue	1) miRNA reverse transcription reaction and qPCR 2) IHC 3) H&E	1) miR-21 2) anti-c-Jun and anti-PDCD4	Pg DNA levels were positively correlated with miR-21 and c-Jun expression and negatively correlated with PDCD4 expression in clinical OSCC samples.	OSCC cells (Tca8113)	Pg ATCC 33277, Pg W83, heat-killed Pg ATCC 33277, and Pg-derived LPS	1) Infection and invasion model: Pg ATCC 33277 (MOI=50) was added to the Tca8113 cells and incubated for 24h. In the infection group, the bacteria were inoculated on a brain-heart infusion agar medium and cultured under anaerobic conditions. In the invasion group, Tca8113 cells were incubated with antibiotics for an additional 1 h to kill extracellular and surface-attached bacteria and the cells …	12, 24 and 48 h	1) Infection and invasion model: CFU of bacteria and the number of Tca8113 cells were counted. 2) Tca8113 Cell Transmission Electron Microscopy 3) CCK-8 Cell Proliferation Assay (CCK-8) 4)Tca8113 Cell Cycle Assays (flow cytometer) 5) RT-qPCR (mRNA and miRNA) 6) Western Blot Analysis (primary antibodies: anti-c-Fos, anti-c-Jun, anti-PDCD4, anti-GAPDH, anticyclin D1, anti-p-c-Jun, and anti-p-c-Fos)…	1) Each cell lysate contained 5.3 ± 3.1 CFU in the infection group and 3.2 ± 1.3 CFU in the invasion group. 2) Cell proliferation was drastically increased in the infected cells compared with the control cells, while the proportion of cells in S phase was increased and the proportion of cells in G1 phase was decreased in the infected cells compared with the control cells. 4) Pg infection increase…	The miR-21/PDCD4/AP-1 negative feedback pathway could increase cyclin D1 expression to accelerate the OSCC cell proliferation induced by Pg	Pg might promote OSCC proliferation by regulating cyclin D1 expression via the miR-21/PDCD4/AP-1 negative feedback signaling pathway.	OSCC: Oral squamous cell carcinoma CFU: colony forming units IHC: immunohistochemistry H&E: hematoxylin and eosin PDCD4: programmed cell death 4 LPS: lipopolysaccharide Pg: Porphyromonas gingivalis MOI: Multiplicity of infection NI: Not informed
Dakshinya 2025	Differential gene expression profile in Porphyromonas gingivalis treated human gingival keratinocytes and their role in the development of HNSCC	The study has been designed to identify the molecular mechanisms that could be associated with the two disease conditions viz., periodontitis and head and neck cancer.	Mechanism	India	44	520	NI	NI	NI	NI	Normal samples	Patients with HNSCC primary tumors	NI	Not applied	Biopsy	No	-	-	-	Yes	Tissue	RNA-seq	Differentially Expressed Genes	1) FST, VRK3, and SGK1, were found to be overexpressed and significantly influenced patient survival. 2) The upregulation of FST was found to correlate with poor prognosis in HNSCC patients.	Human immortalized gingival keratinocytes (HIGK)	Pg	Cells infected with Pg	NI	RNA-seq	The study revealed 29 genes from a pool of transcripts acquired after comparing the Pg-HIGK and Sham-HIGK. Among them, 3 genes i.e., FST, VRK3, and SGK1, were found to be overexpressed and significantly influenced patient survival.	The study showed a possible association of FST, VRK3 and SGK1 in the development of HNSCC.	Further investigations are warranted to confirm the functional role of these genes in establishing the cancer phenotype in patients with chronic infection with Pg.	Pg: Porphyromonas gingivalis HNSCC: Head and neck squamous cell carcinoma RNA-seq: RNA sequencing DEGs: Differentially expressed genes FST: Follistatin VRK3: Vaccinia related kinase 3 SGK1: Serum/glucocorticoid regulated kinase 1
Hoppe 2016	Oral pathogens change proliferation properties of oral tumor cells by affecting gene expression of human defensins	The study aimed to study the impact of oral pathogens on OSCC cells.	Mechanism	Germany	15	15	NI	NI	NI	NI	Healthy gingiva	OSCC	NI	Not applied	Biopsy	No	-	-	-	Yes	Tissue	IHC	1) Human α-defensin (HNP-1/3, DEFA4) 2) β-defensin (hBD-1,hBD-2, hBD-3)	1) hBDs and also α- defensins were being localized in cells of the upper gingival epithelial layer and also widely expressed in cells of oral squamous cell carcinoma tissue and BHY cells in comparison to health gingiva. 2) Defensins were mainly localized in the cytoplasm but could be also detected in cell nuclei, especially in tumor cells.	Human bone invasive OSCC (BHY)	Pg ATCC 33277 Aa Y4	1) Cells were treated with Pg and Aa (MOI=100) for 8h. 2) Cells were treated with Pg, Aa and human α-defensins (HNP-1, HNP-2, HNP3 and DEFA4) for 72 h. 3) The cells were incubated with 50 nM of hBDs and HNPs or 10 nM of EGF for 2 h.	2, 8, 24 and 48 h	1) Reverse transcription-PCR (β-actin, GAPDH, hBD-1, hBD-2, hBD-3, HNP-1/3, DEFA4, and cyclin D1) 2) Proliferation assay (cell counting) 3) Cytotoxicity assays (LDH Cytotoxicity Assay Kit) 4) Immunohistochemistry (primary antibodies: anti-hBD-1, anti-hBD-2, anti-hBD-3, anti-HNP-1/3, and anti-DEFA4) 5) Western blot (primary antibodies: anti-NF-κB p65, antilamin B1, and anti-β-actin; Phospho-EGF re…	1) Cell stimulation with both microorganisms led to an increase of the nuclear NF-κB expression level. 2) Incubation with Aa caused a dramatic decrease in the proliferation rate by 50%, whereas the presence of Pg led to an increased proliferation of 125%. 3) Only Aa showed cytotoxic effects in the range of 11 %, while Pg and defensin-treated cells exhibited similar results compared to untreated c…	The study showed the potential of oral tumor cells to respond towards a bacterial challenge with the modulation of human defensin gene expression. Its hypothesize that these anti-microbial peptides are putative candidates to function as a molecular link between infection and tumorigenesis since human defensins influence cell proliferation via EGFR-dependent signaling.	The study showed the potential of oral tumor cells to respond towards a bacterial challenge with the modulation of human defensin gene expression.	OSCC: Oral squamous cell carcinoma IHC: Immunohistochemical analysis Pg: Porphyromonas gingivalis MOI: Multiplicity of infection DEFAs: Human α-defensins hBDs: Human β-defensins Aa: Aggregatibacter actinomycetemcomitans EGF: human epidermal growth factor NF-kB: Transcription factor nuclear factor-kappa B NI: Not informed
Zeng 2025	Porphyromonas gingivalis outer membrane vesicles augments proliferation and metastasis of oral squamous cell carcinoma cells	The study aimed to establish the clinical relationship between Pg and OSCC based on clinical samples. Further, the effect of Pg OMVs on OSCC was observed with cell model in vitro, and the possible molecular mechanism was discussed.	Mechanism	China	NA	49	NA	<60: 26 >60: 23	NA	NI	NA	Patients with OSCC	NI	Not applied	Biopsy	Yes	Tumor tissue specimens and corresponding adjacent non-tumor tissue specimens	Immunohistochemistry	Pg	No	-	-	-	1) The abundance of Pg in OSCC cancer tissues was significantly higher than that in adjacent non-cancerous tissues (p<0.01). 2) Positive staining for Pg was localized in the cytoplasm, particularly concentrated in the cancer nests, with expression observed in all stages and adjacent non-cancerous tissues. 3) The abundance of Pg was higher in poorly differentiated, T3-T4 stage and clinical stage I…	Human OSCC cell lines (CAL27 and HN6)	Pg ATCC 33277	Cells were treated with with 10 and 50 μg/mL Pg OMVs	0, 24, 48, 72, 96 and 120h.	1) Cell proliferation assay (CCK-8) 2)Cell proliferation assay (EdU assay) 3) Scratch healing assay 4) Transwell migration assay 5) RNA-seq 6) RT-qPCR	1) Pg OMVs promoted the proliferation of CAL27 and HN6 cells, with the most significant proliferative effect observed at 50 μg/mL of P. gingivalis OMVs. 2) Pg OMVs enhanced wound healing in HN6 cells in a dose-dependent manner, with greater effect at 50 μg/mL than at 10 μg/mL. No significant effect was observed in CAL27 cells. 3) Pg OMVs significantly increased the migration of HN6 cells, with th…	Pg OMVs may enhance the malignant behavior of CAL27 and HN6 cells by downregulating TNFSF15, ZNF292, and ATRX, potentially masking the effects of reduced ASPM and KIF20B expression.	Pg is more abundant in tumor tissues of OSCC patients compared to adjacent tissues and is linked to poorer prognosis. Pg OMVs promotes proliferation and migration of OSCC cell lines, possibly by downregulating key genes involved in tumor suppression and cell cycle regulation, including TNFSF15, ZNF292, ATRX, KIF20B, and ASPM.	Pg: Porphyromonas gingivalis OMV: Outer membrane vesicles OSCC: Oral squamous cell carcinoma TNFSF15: Tumor Necrosis Factor Superfamily Member 15 ZNF292: Zinc Finger Protein 292 ATRX: ATRX chromatin remodeler KIF20B: kinesin family member 20B ASPM: Assembly factor for spindle microtubules
Zhang 2020	Fusobacterium nucleatum promotes epithelial- mesenchymal transiton through regulation of the lncRNA MIR4435-2HG/miR-296-5p/Akt2/SNAI1 signaling pathway	The study aimed to investigate the precise role of Fn in the induction of EMT in oral epithelial cells.	Mechanism	China	10	10	NI	NI	NI	NI	Normal oral tissue	OSCC	NI	Not applied	Biopsy	Yes	Tissue	Fluorescence in situ hybridization	Fn	No	-	-	-	Fn was highly abundant in OSCC species and was observed mainly within the epithelium, including the superficial and deep layers. On the contrary, fewer Fn was observed in the normal tissues.	Human immortalized oral epithelial cells (HIOECs) Tongue SCC (SCC-9 and HSC-4) Immortalized human embryonic kidney cells (HEK 293T cells)	Fn ATCC 2558 S. gordonii	1) The cells were infected with Fn or heat-inactivated Fn at an MOI of 100 for 12, 24, 48 and 72 h. 2) The cells were transfected with siRNAs targeting MIR4435-2HG or siRNA control. The transfected cells were subsequently infected with Fn for 48 or 72 h. 3) siRNAs targeting MIR4435-2HG and miR-296-5-inhibitor were transfected into the cells individually or together for 48 or 72 h. 4) The cells we…	12, 24, 48 and 72 h	1) Cell proliferation assay (CCK-8) 2) Cell cycle and cell apoptosis (flow cytometer) 3) Cell migration assay 4) Gelatin zymography assay (MMP2 and MMP9) 5) Western blot analysis (primary antibodies: ti-E-cadherin, anti-Vimentin, anti-SNAIL1, anti-N-cadherin, anti-Akt2 and anti-𝜶-tubulin) 6) IF (primary antibodies anti-E-cadherin, anti-N-cadherin, anti-Vimentin, and anti-SNAIL1) 7) High-throughpu…	1) Neither Fn nor S. gordonii infection affected cell proliferation significantly compared to the uninfected cell. 2) Fn infection did not accelerate the cell cycle in either HIOECs or SCC-9 cells. 3) The apoptosis rates of Fn-infected HIOECs and SCC-9 cells were much higher than those in noninfected cells. 4) Fn significantly accelerated the cell migration compared with S. gordonii-infected and …	Fn infection upregulated the expression of MIR4435-2HG, which could specifically bind with miR-296-5p to downregulate its expression level, weakening the ability of miR-296-5p to silence its target gene Akt2, which could then activate the expression of SNAI1. As a dominant transcription factor, upregulated SNAI1 suppresses the expression of E-cadherin and promotes the expression of mesenchymal ma…	Fn infection could trigger EMT via lncRNA MIR4435-2HG/miR-296-5p/Akt2/SNAI1 signaling pathway, and EMT process may be a probable link between Fn infection and initiation of oral epithelial carcinomas	Fn: Fusobacterium nucleatum EMT: epithelial-mesenchymal transition OSCC: Oral squamous cell carcinoma S. gordonii: Streptococcus gordonii MOI: Multiplicity of infection MMP: Matrix metalloproteinases SNAIL1: snail family transcriptional repressor 1 IF: Immunofluorescence staining Zeb2: Zinc finger E-box binding homeobox 2 Twist1: Twist family bHLH transcription factor 1 EMT: epithelial-mesenchyma…
Zhu 2024	Capnocytophaga gingivalis is a potential tumor promotor in oral cancer	The study aimed to investigate the role of oral bacteria during tumor progression.	Mechanism	China	108	70	NI	NI	NI	NI	Cancer-free status and free of potentially malignant oral disorders	Pathologically diagnosed with OSCC	NI	Not applied	Biopsy	Yes	Saliva Tissue	1) 16S rDNA sequencing 2) Fluorescence in situ hybridization	1) Streptococcus 2) Peptostreptococcus 3) Capnocytophaga 4) Capnocytophaga gingivalis	No	-	-	-	1) Streptococcus, Capnocytophaga, Peptostreptococcus,and Lactobacillus were highly abundant in the saliva of OSCC patients by 16S rDNA sequencing and FISH. 2) Capnocytophaga gingivalis was highly presented in OSCC tissues by FISH.	OSCC (Cal27 and SCC9)	Capnocytophaga gingivalis (ATCC 33624)	One milliliter primary bacterial suspension (OD = 0.1, 600 nm) was diluted with 9 ml liquid media. Cells were stimulated with conditioned media for 2 h.	24 h	1) RT-qPCR (GAPDH, E-cadherin, β-catenin, Vimentin and SNAIL) 2) Western blotting (anti-β-actin, anti-E-cadherin, anti-β-catenin, anti-vimentin and anti-SNAIL) 3) Immunofluorescence (E-cadherin) 4) Invasion and migration assays 5) Proliferation assay (CKK-8)	1) Capnocytophaga gingivalis supernatant enhanced the invasion and migration abilities of OSCC cells. However, the CCK-8 assays showed that the Capnocytophaga gingivalis supernatant does not significantly affect the proliferation of OSCC cells. 2) The mRNA abundance of epithelial marker (E-cadherin and β-catenin) was downregulated, mesenchymal marker (vimentin) and transcription factor (SNAIL) we…	Capnocytophaga gingivalis promotes EMT-mediated invasion and migration of OSCC cells.	Capnocytophaga gingivalis may promote the progression of OSCC by triggering EMT in tumor cells.	OSCC: Oral squamous cell carcinoma FISH: Fluorescence in situ hybridization

## Sheet: Human and Animal
HUMAN STUDIES																																						ANIMAL STUDIES
					Population chacaracteristics Periodontal disease								Population chacaracteristics Cancer
Study ID	Title	Aim of study	Study design	Country in which the study conducted	Number of individuals Control	Number of individuals Case	Age Control	Age Case	Gender Control	Gender Case	Criteria for subjects selection Control	Criteria for subjects selection Case	Number of individuals Control	Number of individuals Case	Age Control	Age Case	Gender Control	Gender Case	Criteria for subjects selection Control	Criteria for subjects selection Case	Criteria for subjects selection Location	PD assessment	Cancer assessment	Confunding factors - Smoking habits	Confunding factors - Systemic disease	Data adjusted for	OR (95% CI)	Relationship between periodontal disease and oral cancer	Periodontal pathogens evaluation Yes/No	Periodontal pathogens evaluation Sample	Periodontal pathogens evaluation Measurement method	Periodontal pathogens evaluation Bacteria type	Tissue evaluation Yes/No	Tissue evaluation Sample	Tissue evaluation Methods of analysis	Tissue evaluation Markers	Main outcomes	Animal type	Species	Experimental groups	Sample per group	Functional experiments (silecing, trangenic mices or inhibitor)	PD induction model	Cancer induction model	Euthanasia period	Methods of evaluation	Microbiome	Main outcomes	Mechanisms
Isono 2025	Involvement of oral microbiome in the development of oral malignancy	The study aimed to identify the periodontal pathogens involved in the onset and progression of oral potentially malignant disorders and OSCC.	Case-control	Japan	Without cancer Periodontal pocket depth (mm): 2.73 Bleeding on probing (%): 4.80	With cancer Periodontal pocket depth (mm): 3.27 Bleeding on probing (%): 26.84 With OPMD Periodontal pocket depth (mm): 2.91 Bleeding on probing (%): 21.98	Not informed	Not informed	Not informed	Not informed	Not applied	Not applied	112	With cancer: 104 With OPMD: 36	57.9 (14.6)	With cancer: 66.1 (13.4) With OPMD: 63.8 (14.5)	M: 54/ F: 58	With cancer: M: 64/ F: 40 With OPMD: M: 16/ F: 20	Individuals without any oral mucosal diseases	Individuals with OSCC	NI	Periodontal examination was performed periodontal pocket depth and bleeding on probing were assessed at the buccal site of each tooth using a periodontal pocket probe.	NI	NI	NI	Not applied	Not applied	Positive	Yes	Tongue swab samples Saliva	Bacterial Counter (tongue swab) Endpoint-PCR Assay (Saliva) 16S rRNA Sequencing (saliva)	Endpoint-PCR Assay (Streptococcus mutans, Porphyromonas gingivalis, Prevotella intermedia, Fusobacterium nucleatum, Tannerella forsythia, Treponema denticola)	No	-	-	-	1) The bleeding on probing in the two groups was significantly higher than that in the control group. 2) The number of oral bacteria was significantly higher in the OSCC group than that in the other groups. 3) Significant differences in detection rates were observed among the groups for all bacteria except Prevotella intermedia. In the OSCC group, Porphyromonas gingivalis, Aggregatibacter actinom…	Mice	C57BL/6JJcl	Control 4NQO 4NQO + LPS of Pg	9	Not applied	Mice in 4NQO + LPS group were repeatedly injected with 1.67 ppm LPS at the palatal gingiva of the maxillary left first molar three times per week at the same time as the starting 4NQO administration. The injection was continued for 11 weeks after 4NQO withdrawal.	Regular water including 100 ppm 4NQO was administered for 16 weeks	After 17 and 27 weeks	1) HE staining 2) Micro-Computed Tomography analysis	Not applied	1) Bone loss was significantly more severe in the 4NQO + LPS group than that in the control and 4NQO groups. 2) Early development of precursor lesions was observed in the 4NQO + LPS group; however, the number of precursor lesions was not significantly higher than that in the 4NQO group at weeks 17 and 27. 3) The number of cancerous masses was significantly higher in the 4NQO + LPS group than that…	LPS from Pg promoted the early development of oral epithelial precursor lesions and oral cancer in mice.
Yamamoto 2023	Oral Microbial Profile Analysis in Patients with Oral and Pharyngeal Cancer Reveals That Tumoral Fusobacterium nucleatum Promotes Oral Cancer Progression by Activating YAP	The study aimed to explore the bacterial profile in 65 patients with oral and pharyngeal cancers by utilizing saliva, dental plaque, and tongue plaque samples, as well as tumor biopsies. The potential of bacteria isolated from patients to induce tongue cancer was also assessed using a mouse model.	Mechanism	Japan	Not applied	Not applied	Not applied	Not applied	Not applied	Not applied	Not applied	Not applied	93	56	55.3 (24-84)	68.6 (33-89)	M:47/ F:46	M:44/ F:21	Without head and neck cancers	Oral and pharyngeal cancer SCC	NI	Not applied	Biopsy	NI	NI	Not applied	Not applied	Not applied	Yes	Saliva Dental plaque Tongue plaque Tumor biopsy	1) 16S Ribosomal RNA Gene Amplification and Sequencing 2) Fluorescence In Situ Hybridization	Fn subspecies (Fn, Fn animalis, Fn vincentii and Fn polymorphum)	No	-	-	-	1) Fn was the predominant oral bacterial species in tumor tissue samples, in contrast to the bacteria found in saliva samples from patients with oral cancer. 2) Fn was the most prevalent in tumor tissue, followed by Fn. periodontium. 3) Fn polymorphum was the most abundant subspecies in our saliva samples from patients with oral and pharyngeal cancers. 4) No statistical difference was observed be…	Mice	NI	Control Fn	8	Rosa26 CreERT; Mob1aflox/flox; Mob1b-/-	After the Tamoxifen aplication, the mice received water containing antibiotics for 5 days. Subsequently, Fn. polymorphum isolated from the oral cavity of oral cancer patients was applied to the mice tongues every 2 days (8 times; approximately 1x109 CFU in 50µL medium per mouse).	Tamoxifen was applied directly and gently to the mouse tongue daily for 5 days to excise the floxed Mob1a gene.	After 8 weeks	IHC and IF (primary antibodies: Ki67 and YAP1)	Not applied	1. Mice treated with Fn. polymorphum exhibited a significantly higher number of Ki67-positive cells across the tongue. 2) The proportion of nuclear YAP positive cells also increased significantly in Fn. polymorphum-treated mouse tongues.	Fn. polymorphum promoted oral squamous cell carcinoma development by activating YAP in a mouse tongue cancer model.
[truncated: 1 more columns]

## Sheet: In vitro and animal
ANIMAL STUDIES														IN VITRO STUDIES
Study ID	Title	Aim of study	Animal type	Species	Experimental groups	Sample per group	Functional experiments (silecing, trangenic mices or inhibitor)	PD induction model	Cancer induction model	Euthanasia period	Methods of evaluation	Microbiome	Main outcomes	Cell type	Bacteria	Co-culture	Culture supernatants collection	Methods of evaluation	Main outcomes	Mechanisms	Study conclusions	Abbreviations
Binder Gallimidi 2015	Periodontal pathogens Porphyromonas gingivalis and Fusobacterium nucleatum promote tumor progression in an oral-specific chemical carcinogenesis model.	The aim was to establish an animal model of chronic Pg/Fg infection-associated oral tumorigenesis.	Mice	Balb/c	1) In vivo carcinogenesis model: Group non-infected [vehicle (CMC) alone]/ Group infected (infected with Pg and Fn) 2) In vivo infection with Pg and Fn: Group non-infected [vehicle (CMC) alone]/ Group infected (infected with Pg and Fn)	1) In vivo carcinogenesis model: n= 14 (7 mice per group) 2) In vivo infection with Pg and Fn: n=12 (3 mice per group/time point)	Not applied	1) In vivo carcinogenesis model: Mice were orally infected 3 times per week [mixture of Pg 381 (300 μl of 1010 bacteria/ml) and Fn PK1594 (100 μl of 109 bacteria/ml)] starting two weeks before 4NQO administration. Infection was repeated at 2 times per week for 8 weeks after 4NQO withdrawal. 2) In vivo infection with Pg and Fn: Mice were orally infected every other day for 6 days with a mixture of…	In vivo carcinogenesis model: Administration of 50 ppm 4NQO for 8 weeks in drinking water.	1) In vivo carcinogenesis model: 18 weeks 2) In vivo infection with Pg and Fn: 4 hours (IL-6) or 24 hours (p-STAT3) after the last infection.	1) In vivo carcinogenesis model: Tumor histopathology (tumor size and invasiveness index) Immunostaining (primary antibodies: anti-cyclin D1, anti-p-STAT3, anti-NF-κB p65, anti-F4/80 and anti-IL-6) 2) In vivo infection with Pg and Fn: Immunostaining (anti pSTAT3 antibody and anti-IL-6 antibody) RT-qPCR (IL6)	Recovery of Pg and Fn from mouse tongue (Pg and Fn colonies were identified by their black pigmentation and yellow-gray color (respectively) and by PCR with primers specific for Pg 16S rRNA and Fn)	1) In vivo carcinogenesis model: 1a) Tongue carcinoma was observed in 6 out of 7 infected mice and in 5 out of 7 non-infected mice. All carcinomas were graded as moderately differentiated except for one in the group infected with bacteria that was graded as poorly differentiated. Moreover, Pg/Fn chronic infection markedly enhanced the severity of the tongue tumors. Tumors from infected mice were …	Tongue SCC (SCC-25) Oral adenosquamous carcinoma cell line (CAL 27)	1) Pg (MOI 100) 2) Fn (MOI 5)	1) Pg, Fn, a mixture of both, L. Casei or left untreated for 4 or 24 hours 2) Specific anti-TLR2 neutralizing antibody (20 microg/ml) or isotype control (clone MOPC 21) was added to some plates one hour before the addition of bacteria.	4, 24, 28, 72 and 96 h	1) Gene expression analysis by RT-qPCR (HPRT, IL6, MMP9, TNF𝝰, Cyclin D1 and heparanase) 2) Cell proliferation assay	1) The exposure to each of the pathogens (or to a mixture of both) significantly increased the expression of IL-6 and TNF𝝰 by SCC-25 and CAL27 cell lines. The TLR2 inhibition markedly inhibited pathogen-induced IL-6 expression whereas treatment with a TLR4 inhibitor did not interfere with pathogen-induced IL-6 expression. 2) Co-incubation with either Pg, Fn or a mixture of both significantly stim…	Chronic Pg/Fn infection profoundly affects oral cavity SCC progression and augmented signaling along the IL-6-STAT3 axis may underlie this effect. Moreover, periodontal pathogens may stimulate tumorigenesis via direct interaction with cancerous and pre-cancerous oral epithelial cells by activating epithelial TLR (TLR2/1 and TLR4).	The exposure of oral epithelial cells to Pg/Fn triggers TLR signaling, resulting in IL-6 production that activates STAT3 which in turn induces important effectors driving oral cavity SCC growth and invasiveness (i.e., cyclin D1, MMP9, heparanase).	Pg: Porphyromonas gingivalis Fn: Fusobacterium nucleatum CMC: carboxymethylcellulose 4NQO: 4-nitroquinoline-1-oxide IL6: Interleukin 6 TLR: Toll-like receptors L. casei: Lactobacillus casei STAT3: Signal transducer and activator of transcription 3 NF-kB: Transcription factor nuclear factor-kappa B HPRT: hypoxanthine-guanine phosphoribosyltransferase MMP: Matrix metalloproteinases TNF-𝝰: Tumor nec…
Harrandah 2021	Fusobacteria modulate oral carcinogenesis and promote cancer progression	The study aimed to investigate the effects of periodontal pathogens on cultured oral cancer cells in vitro and follow up with testing whether selected oral bacteria could enhance the formation of precancerous lesion in a mouse oral carcinogenesis model	Mice	C57BL/6	Group I: untreated Group II: 4NQO Group III: 4NQO + bacteria	6	Not applied	Repeatedly infected (3 times per week) with Pg (strain 53977) for the first 2 weeks, Fn (strain 49,256) from week 2 to 4, and a mixture of both from week 12 to 18. Each inoculation mixture consisted of 100 μl of 109 cfu/ml bacteria suspended in 2% CMC.	50 µg/ml 4NQO for 8 weeks in their drinking water from weeks 4 to 12. During the period of 4NQO administration, mice were not infected with the bacteria mixture.	18 weeks	1) H&E (tongue tissue)	Not applied	1) Group III mice showed markedly enhanced hyperplasia and increased nuclear/cytoplasmic ratio compared to Group I and II. 2) Group III also had more oral lesions compared to Group II. 3) There was a significant increase in the lesion area when the bacteria were orally infected along with 4NQO (lesions in Group III were significantly larger than in Group II). 4) No lesions were detected in Group …	Head and neck cancer cells (HN and BHY) Primary cultured head and neck cancer cell line (OQ01)	Pg ATCC 53,977 Fn vincentii ATCC 49,256 Fn polymorphum ATCC 10,953 F periodonticum ATCC 33,693 Treponema denticola ATCC 35,404 Tannerella forsythia ATCC 43,037	1) A combination of four live bacteria (Pg, Fn vincentii, Treponema denticola, and Tannerella forsythia at 1:1:1:1 ratio) or individual bacteria were added at a MOI:100 for 6 or 24 h. 2) Proteinase K treatment: F. periodonticum bacterial culture supernatant 100 µl was incubated with Proteinase K at 0, 2, or 20 ug/ml for 5 min at 55°C. Next, to deactivate Proteinase K, the mixture was heated at 95…	6 or 24 h	1) ELISA (IL-8 and MMP-9) 2) RT-qPCR (STAT3, JAK1, MYC, MMP1, MMP9, and ZEB1) 3) Cell invasion assay (cancer cells infected or not infected with bacteria were added in the upper chamber) 4) Western blot (primary antibodies: anti-ZEB1 and anti-actin)	1) Polyinfected oral cancer cells had upregulated MMP1, MMP9, and IL-8. 2) The expression of cell survival markers MYC, JAK1, and STAT3 and epithelial-mesenchymal transition markers ZEB1 and TGF-β were also significantly elevated. 3) Monoinfections showed Fn alone had comparable or greater effects than the four bacteria together. 4) Infection with any of the three Fusobacteria strains enhanced OQ…	The LPS/TLR4 pathway that induced IL-8 secretion in OQ01 cells. However, the same pathway did not affect MMP1 and MMP9 expression suggesting the role of a second pathway in enhancing MMPs expression	This study demonstrated that Fusobacteria could potentially enhance cancer cell invasiveness, survival, and EMT when presented in the oral tumour microenvironment.	Pg: Porphyromonas gingivalis Fn: Fusobacterium nucleatum 4NQO: 4‑nitroquinoline 1‑oxide CMC: Carboxymethylcellulose H&E: Hematoxylin and eosin PMB: polymyxin B LPS: Lipopolysaccharides TLR4: Toll like receptor 4 IL-Interleukin MOI: Multiplicity of infection ELISA: Enzyme linked immunosorbent assay STAT3: Signal transducer and activator of transcription 3 JAK1: Janus kinase 1 MYC: MYC proto-oncoge…
Kamarajan 2020	Periodontal pathogens promote cancer aggressivity via TLR/MyD88 triggered activation of Integrin/FAK signaling that is therapeutically reversible by a probiotic bacteriocin.	The goal of the present study was to test the hypothesis that key periodontal pathogens promote oral cancer tumorigenesis and that bacteriocin nisin can mitigate these effects.	Mice	NCr-nu/nu strain	1) Control group: water 2) Nisin group (800 mg/kg body weight per day by oral gavage for 7 weeks) 3) Td group 4) Td + Nisin 5) Pg 6) Pg+ Nisin 7) Fn 8) Fn + Nisin	5	Not applied	The cells were challenged control medium or media with Td, Pg or Fn for 2 h (MOI=50). After the 2 h challenge, cells were mixed with growth factor-reduced Matrigel basement membrane matrix for injection.	A total volume of 0.05 mL of OSCC cell/matrigel suspension was injected submucosally into the floor of the mouth. Two weeks after tumor cell injections, the animals were equally distributed into the experimental groups.	7 weeks	1) Tumor volume	Not applied	1) The mouse model data showed that mice injected with pathogen-challenged OSCC cells exhibited greater tumor burden compared with the pathogen-free control counterparts. 2) After 7 weeks of treatment, mice receiving nisin ZP exhibited significantly reduced tumor volumes compared to controls. 3) Nisin ZP significantly blocked pathogen-induced tumorigenesis.	Floor of mouth OSCC (UM-SCC-14A) Tongue OSCC (HSC-3)	Td (ATCC 35405) Pg (ATCC 33277) Fn (ATCC 25586) S. gordonii (ATCC 10558) S. salivarius V. parvula (ATCC 10790) Td lipoologosaccharide (Td-LOS) Pg lipopolysaccharide (Pg-LPS) Fn lipopolysaccharide (Fn-LPS)	1) The cells (UM-SCC-14A and HSC-3) were challenged with media containing different MOIs (10, 50 or 100) of Td, Pg, and Fn or 2 h then treated with nisin for 24 h. 2) The cells were transduced with alpha V-shRNA, FAK shRNA, MyD88 shRNA or scrambled-shRNA lentiviral particles in 0.5 mL of serum-free media, then selected in 10 μg/mL puromycin for an additional 10 days.	24 h	1) Migration assay 2) Matrigel invasion assay 3) Tumorsphere assay 4) Cell proliferation (CyQUANT NF Cell Proliferation Assay Kit) and apoptosis assays (Ethidium Bromide and Acridine Orange (EB/AO) staining) 5) Western blotting (primary antibodies: anti-alpha V, phospho-FAK, FAK, TLR2, TLR4 and MyD88)	1) All three periodontal pathogens significantly increased OSCC cell migration and invasion in two different OSCC cell lines. 2) Pg at high concentrations (100 MOI) induced apoptotic effects on OSCC cells, whereas Td and Fn had minimal effects on OSCC proliferation and apoptosis. 3) Commensal oral bacteria (S. gordonii, S. salivarius and V. parvula) did not mediate any significant changes in cell…	Td, Pg and Fn, enhance OSCC cell migration, invasion, stemness, and tumor aggressivity via crosstalk between integrin/FAK and TLR/MyDD88 signaling pathways, which can be abrogated by bacteriocin/nisin treatment.	The periodontal pathogen (Td)-rich environment profoundly influences the tumor microenvironment by enhancing TLR/MyD88 and integrin/FAK crosstalk and signaling pathways. These signaling events trigger enhanced cancer cell migration and tumorsphere formation; properties that all contribute to a more aggressive OSCC phenotype.	Td: Treponema denticola Pg: Porphyromonas gingivalis Fn: Fusobacterium nucleatum MOI: Multiplicity of infection OSCC: Oral squamous cell carcinoma S. gordonii: Streptococcus gordonii S. salivarius: Streptococcus salivarius V. parvula: Veillonella parvula FAK: Focal adhesion kinase TLR: Toll like receptor
Liao 2025	Porphyromonas gingivalis-OMVs promote the epithelial-mesenchymal transition of oral squamous cell carcinoma by inhibiting ferroptosis through the NF-κB pathway.	The study examined the effect of Pg-OMVs on cellular mobility, EMT, and ferroptosis of tumor cells using 2D and 3D cell culture models in vitro. In addition, we determined the contribution of Pg-OMVs to tumor growth using in vivo xenograft tumor models.	Mice	BALB/c nude	Control group Pg-OMVs group Pg-OMVs + BAY 11–7082 (NF-κB inhibitor) group Pg-OMVs + BAY 11–7082 + Fer-1 group (ferroptosis inhibitor)	5	After the tumor volume reached approximately 100 mm3, BAY 11–7082 (2.5 mg/kg/twice a week for 3 weeks, intraperitoneally) and Fer-1 (0.655 mg/kg/three times a week for 3 weeks, intraperitoneally) were administered in the following 24 days.	After the tumor volume reached approximately 100 mm3,Pg-OMVs (1 mg/kg) were injected intratumorally into the tumor-bearing mice once a week (PBS was injected as a control) in the following 24 days.	5 × 106 SCC-9 cells were subcutaneously injected into the right flank of BALB/c nude mice.	31 days	1) Tumor volume 2) HE 3) IHC (Ki-67)	Not applied	1) The tumor volume in the Pg-OMVs- treated group was significantly larger than that of the control group. 2) The BAY 11–7082 treatment significantly inhibited the tumor growth, which can be reversed when co implanted with BAY 11–7082 and Fer-1. 3) The cells in the control group and the Pg-OMVs + BAY 11–7082 group were less dense, with cell breakage, abundant vacuolar structures, and cytoplasmic …	Human OSCC cells (CAL-27 and SCC-9)	Pg (ATCC BAA-308)	1) Pg-OMVs at the concentrations of 3 μg/ml, 5 μg/ml, and 10 μg/ml were added. 2) Cells were treated with Pg-OMVs (5 ug/ml) for 3 h, followed by 10 μM ferroptosis activator erastin treatment for another 48 h. 3) The cells were pre-treated with 10 μM BAY 11–7082 for 1 h, then lated with Pg-OMVs for 48 h.	0, 2, 24 and 48h	1) Cell Proliferation Assay (CKK-8) 2) Tumor cell migration and invasion assays 3) 3D cell migration and invasion assays 4) HE 5) Immunocytochemistry (anti-Ki67, E-cadherin, Vimentin and GPX4) 6) IHC (Ki67) 7) RT-qPCR (Ki-67PCNA, E-cadherin, MMP-9, N-cadherin, Vimentin, GPX4, SLC7A11, PTSG2 and TFR) 8) Western blot (Phospho-NF-κB p65, NF-κB p65 and β-actin)	1) Pg-OMVs greatly promote the proliferation of OSCC cells in both time-dependent and concentration-dependent manners. 2) A markedly increased expression of the proliferative nuclear proteins Ki67 and PCNA were observed in both cells with Pg-OMVs stimulation. 3) The elevated expression of Ki67 protein level in both cells was detected after treated with Pg-OMVs. 4) The migration (24 h) and invasio…	The Ki67 protein level in Fer-1 and BAY 11–7082 combination treatment group was increased compared to BAY 11–7082 group, which suggestted that Pg-OMVs may mediate ferroptosis through NF-κB pathway. Pg-OMVs inhibit ferroptosis through the NF-κB pathway to promote OSCC progression.	Pg-OMVs promote OSCC progression by modulating the ferroptosis-related EMT via NF-κB signaling pathway.	Pg: Porphyromonas gingivalis OMV: Outer membrane vesicles NF-κB: Nuclear Factor kappa-light-chain-enhancer of activated B cells EMT: Epithelial-mesenchymal transition Fer-1: Ferrostain-1 HE: Hematoxylin and Eosin IHC: Immunohistochemistry OSCC: Oral squamous cell carcinoma GPX4: Glutathione peroxidase 4 SLC7A11: Solute carrier family 7 member 11 PTSG2: Prostaglandin-endoperoxide synthase 2 TFR: T…
Liu 2020	Porphyromonas gingivalis promotes immunoevasion of oral cancer by protecting cancer from macrophage attack	The study aimed at exploring the impact of Pg on macrophages mediating OSCC development.	Mice	1) Tumor volume: pathogen-free NOD-SCID mice 1) TAM polarization: pathogen-free NOD-SCID mice	1) Tumor volume: Control Pg anti-CD47 Pg + ant-CD47i 2) TAM polarization: Control Pg	1) Tumor volume: 6 2) TAM polarization: 5	Not applied	1) Tumor volume: After 1 week of Cal-27 cells injection, the mice were infected with 100 ml of antibiotics-inactivated Pg (OD600 = 1) near two tumor sites or were i.p. injected with 100 µg of anti-CD47 three times a week. 2) TAM polarization: Two weeks after Cal-27 cells injection, mice were infected with 100 µl of antibiotics-inactivated Pg (OD600 = 1) near two different tumor sites three times …	1) Tumor volume: The mice were s.c injected with 2x10(6) Cal-27 cells 2) TAM polarization: The mice were s.c. injected with 2x10(6) GFP+ Cal-27 cells.	1) Tumor volume: 14 and 18 days 2) TAM polarization: 7 and 14 days	1) Tumor volume 2) TAMs polarization analysis (flow cytometry)	Not applied	1) Tumor volume was significantly larger after Pg induction at the treatment points of day 14 and 18. 2) Tumor growth markedly retarded after anti-CD47 injection, irrespective of whether the mice were infected with Pg. 3) The M2/M1 ratio was higher in the Pg group than in the control group at both time points, day 7 and 14.	Oral adenosquamous carcinoma cell line (Cal-27) Macrophages (Bone marrow–derived macrophages from BALB/c mice stimulated with M-CSF)	Viable and killed Pg ATCC 3327 Fn ATCC 25586	1) Cal-27 cells or macrophages were stimulated by antibiotics inactivated Pg for 2 and 16 h. 2) Living or inactivated Pg was incubated with Cal-27 cells, and 10 mg/ml anti-CD47at 37°C for 2 h and macrophages were added to the medium to phagocytose tumor cells for another 2h. 3) Cal-27 cells and macrophages were infected with inactivated Pg at a MOI of 100:1 for 16 h.	4 and 16 h	1) Phagocytosis assay (flow cytometry) 2) RNA sequencing 3) RT-qPCR (Cal-27: cd47, il-1r2, and suprabasin; macrophages: il-1a, ccl-3, and ccl5)	1) The result showed that the proportion of CFSE+ macrophages was decreased with living Pg treatment for 2 h. 2) Antibiotics-inactivated Pg could also inhibit phagocytosis, and phagocytosis inhibition disappeared when Pg was heated. 3) Fn failed to inhibit phagocytosis of macrophages. 4) A higher proportion of unphagocytized Cal-27 cells remained in antibiotics-inactivated Pg group after 16 h. 5)…	Pg inhibited the phagocytosis of Cal-27 cells by macrophages, induced functional polarization of macrophages into M2 TAMs, upregulated the expression of genes encoding for protumor molecules in macrophages and Cal-27 cells, and promoted the formation of an immunosuppressive tumor microenvironment, thus triggering immunoevasion of OSCC and promoting OSCC growth.	Pg can promote immunoevasion of oral cancer by protecting cancer from macrophage attack.	Pg: Porphyromonas gingivalis Fn: Fusobacterium nucleatum OSCC: Oral squamous cell carcinoma TAM: tumor associated macrophages M-CSF: Macrophage colony-stimulating factor MOI: Multiplicity of infection IL1R2: Interleukin 1 receptor type 2 IL: Interleukin CCL3: C-C motif chemokine ligand 3 Tnf-𝝰: Tumor necrosis factor alfa TGF-𝝰:: Transforming growth factor alfa IFN-β: Interferon β
Peng 2022	Treponema denticola promotes OSCC development via the TGF-β signaling pathway	The study aimed to explore the effects of the periodontal pathogen Td on the cell proliferation of OSCC cells and tumor growth in mice and investigated the potential effect of Td on the cell signaling pathway.	Mice	BALB /c-nu	Control Live-Td Heat-inactivated Td	5	Not applied	After 1 week of tumor injection, Td (living or heat-inactivated bacterial liquid in PBS buffer, 100 μL) was injected around the tumor twice weekly.	Cal-27 cells were subcutaneously injected into the dorsal skin.	8 weeks	1) IHC (primary antibody: Ki 67) 2) Tumor volume	Not applied	1) Chronic infection with living Td markedly enhanced the growth of OSCC tumors. 2) Ki67 expression was upregulated in the living Td group (53.44% ± 1.547%), which indicated that tumor cells showed strong proliferative activity.	Oral adenosquamous carcinoma cell line (Cal-27)	Td ATCC 35405	The cells were inoculated with living or heat-inactivated Td (MOI 1 to 125) and cultured for 24 h	24 h	1) Transmission Electron Microscopy 2) Live Cell Holotomography Microscope 3) CCK-8 assay 4) EdU Incorporation Assay 5) Flow Cytometry (cell apoptosis) 6) Sequencing (Illumina HiSeq system) 7) RT-qPCR (TGF-β1, -β2 and β3)	1) Td could invade Cal-27 cells and form vacuoles with degraded bacteria in them within 8 h. 2) The stimulated cells showed obvious changes in cell proliferation (living Td, MOI = 25) or apoptosis (living Td, MOI = 125). 3) Td could promote the proliferation of Cal-27 cells in a concentration-dependent manner. 4) The living and heat-inactivated Td could regulate the percentage of S+G2 phase cells…	Td may promote TGF-β expression and activate the OSCC cellular TLR4-MyD88–NF-kB signaling pathway.	Td could invade into OSCC cells and directly promote cell proliferation in vitro and OSCC tumor growth in vivo. These effects were associated with the upregulation of TGF-β1, -β2, and -β3 mRNA and activation of the TGF-β pathway.	Td: Treponema denticola OSCC: Oral squamous cell carcinoma TGF-𝝱1: Transforming growth factor beta PBS: phosphate-buffered saline IHC: Immunohistochemical analysis MOI: Multiplicity of infection TLR: Toll-like receptors IL: Interleukin NF-kB: Transcription factor nuclear factor-kappa B
Shen 2022	Neisseria sicca and Corynebacterium matruchotii inhibited oral squamous cell carcinomas by regulating genome stability	This study aimed to determine the ‘probiotic bacterial’ potential of N. sicca and C. matruchotii, to explore the effects of those bacteria on the regression of OSCC, and to determine whether those mechanisms were associated with genome stability.	Mice	BALB/c	P- group (orally inoculated with PNB) Control group (treated with CMC only)	5	Not applied	PNB in 2% CMC were applied into the oral cavity of each mouse for four times a week (3 weeks).	SCC-7 cells were injected into the sub-mucosa of the right cheek of each mouse.	3 weeks	1) Tumor volumes and weights 2) H&E 3) IHC and Immunofluorescence (primary antibodies: cyclin D1, γ-H2AX, CD4, CD8, CD206, NLRP3 and GSDMD) 4) μCT (alveolar bone loss: distances between the cementoenamel junction and the alveolar bone crest in the medium region of the first and second molar teeth) 5) RT-qPCR (p53, γ-H2AX, ATR, CHL1, NFκΒ, IL6, NLRP3, ASC, Caspase1, IL18, IL1β and GAPDH) 6) Wester…	Not applied	1) Although a significant decreasing trend was induced by PNB, the tumor volumes and weights were not significantly different between the two groups. 2) H&E staining showed that tumor vascular proliferation was decreased by PNB. 3) Cyclin D1 was significantly decreased by about 50% in the P- group. However, the number of cells highly positive for γ-H2AX was significantly upregulated by PNB in tum…	Human OSCC (HSC-3) Mouse OSCC (SCC-7)	Periodontitis negative-associated bacteria (PNB): N. sicca (ATCC 29256) and C. matruchotii (ATCC 14266)	HSC-3 cells were treated with PNB for 8 (CCK-8) or 24 h (flow cytometry).	24, 48, 72, and 96 h	1) Cell viability detection (CCK-8) 2) Dead and apoptotic cells analysis (flow cytometry)	1) Co-infection with PNB significantly reduced the growth of HSC-3 cells at 24, 48, 72, and 96 h. 2) The cell apoptotic rate was increased with no statistically significant level.	N. sicca and C. matruchotii restrained the development of OSCC by maintaining genome stability, mainly including the activation of DNA damage signaling by upregulating the phosphorylation of ATR and CHK1 as well as by activating NLRP3/GSDMD-mediated pyroptosis in tumor cells. The levels of inflammatory cytokines were suppressed by N. sicca and C. matruchotii in the tumor microenvironment, includi…	N. sicca and C. matruchotii showed a ‘probiotic bacterial’ potential to inhibit OSCC by regulating genome stability.	OSSC: Oral squamous cell carcinoma CMC: Carboxymethylcellulose N. sicca: Neisseria sicca C. matruchotii: Corynebacterium matruchotii PNB: Periodontitis negative-associated bacteria CMC: Carboxymethy Cellulose μCT: micro-scale computed tomography IHC: Immunohistochemical analysis H&E: Hematoxylin and eosin NLRP3: NLR family pyrin domain containing 3 GSDMD: Gasdermin D ATR: ATR serine/threonine kin…
Yao 2021	Periodontal pathogens promote oral squamous cell carcinoma by regulating ATR and NLRP3 inflammasome	The study aimed to explore the effect of periodontitis-related bacteria on the biological behavior of OSCC, including the expression of inflammasome NLRP3 and the potential mechanism of regulating ATR-CHK1-dependent DNA damage in vivo.	Mice	Balb/c	Control group P+ group (Pg + Fn infection)	4	Not applied	200 ml of a mix of bacteria (Pg + Fn) in 2% CMC was applied at the surface of the mandibular molar teeth, four times a week, for 1 month.	5 × 106 SCC-7 cells were injected into the submucosa of the right cheek after 3 weeks of bacterial colonization.	15 weeks	1) µCT analysis (alveolar bone loss: distance between the alveolar bone crest and cement–enamel junction) 2) Western Blotting (primary antibodies: γ-H2AX, ATR, p-ATR, CHK1, p-CHK1 and RAD51) 3) RT-qPCR (IL-6, TNF-𝜶, NF-kB, NLRP3, ASC, caspase-1, IL-1β, IL-18 and GAPDH) 4) H&E (tumor and spleen tissues) 5) IHC (Ki67, cyclin D1, γ-H2AX, CD4, CD8 and CD206)	Not applied	1) The alveolar bone resorption of mice in the P+ group increased by about 53% compared with that in the control group. 2) The tumor mass and growth rate in the P+ group were higher than in the blank control group. 3) The expression of Ki67 and the positive rate of cyclin D1 was significantly higher in tumor tissues of the P+ group. 4) Periodontitis-associated bacteria significantly upregulated I…	Human OSCC (HSC-3) Mouse OSCC (SCC-7)	Pg ATCC 33277 Fn ATCC 25586	The cells were infected with the mixture of Pg and Fn at a MOI of 200 for 8 h.	4, 6, 12 and 24 h	1) Cell Proliferation Assay (CKK-8) 2) Cell Cycle Analysis 3) Apoptosis Analysis (V–fluorescein isothiocyanate apoptosis detection kit)	1) The cell proliferation ability and S phase cells of the P+ group significantly increased, but the G1 cells were reduced. 2) The apoptosis rate of P+ was 0.75%, significantly lower than 3.32% of the rate of control cells.	Pg and Fn could promote the proliferation of OSCC and S phase cell cycle arrest, inhibit apoptosis and activate upstream signal molecules of ATR-CHK1, inhibit the activation of CHK1, and initiate the overexpressed NLRP3.	The periodontitis-related bacteria (Pg and Fn) can initiate the overexpressed NLRP3, activate upstream signal molecules of ATR-CHK1, and inhibit the activation of CHK1, promoting tumor growth and proliferation.	OSSC: Oral squamous cell carcinoma CMC: Carboxymethylcellulose Pg: Porphyromonas gingivalis Fn: Fusobacterium nucleatum ASC: apoptosis-associated speck-like protein containing a CARD IHC: immunohistochemistry NLRP3: NOD-, LRR- and pyrin domain-containing protein 3 RPA32: Replication protein A2 IHC: Immunohistochemical analysis H&E: Hematoxylin and eosin NF-kB: Transcription factor nuclear factor-…
Yoshida 2019	Celecoxib suppresses lipopolysaccharide‑stimulated oral squamous cell carcinoma proliferation in vitro and in vivo	The study aimed to evaluate the effect of Pg-derived LPS on OSCC cell proliferation in vitro and in vivo. The antitumor effects of celecoxib in an LPS-stimulated OSCC xenograft were also evaluated by assessing cell proliferation, apoptosis and the cell cycle.	Mice	nude BALB/c	Control group LPS-treated group Celecoxib-treated group LPS + celecoxib-treated group.	8	Not applied	HSC-3 cells were exposed to 10 µg/ml LPS for 48 h before implantation.	HSC-3 and LPS-stimulated HSC-3 cells (5x106 cells) were then mixed with an equal volume of matrigel and injected into the flanks of mice.	28 days	1) IHC (Ki-67 and p21) 2) Cell death assay (TUNEL method)	Not applied	1) Tumor volumes were significantly decreased in both celecoxib-treated and LPS + celecoxib-treated mice compared with control and LPS-treated mice. 2) Ki-67 expression levels were significantly decreased in celecoxib‑treated and LPS + celecoxib-treated groups compared to the control and LPS-treated groups and increased in the LPS-treated group compared with the control group. 3) The apoptotic in…	Human OSCC (HSC-3)	Pg LPS	Cell cultures were exposed to celecoxib (0, 100 and 200 µM), LPS (10 µg/ml), or a combination of the two, for 24 or 48 h.	12, 24 and 48 h	1) Cell viability assay (MTT assay) 2) Western blot analyses (primary antibodies: anti-COX-2, anti-p53 and anti β-actin)	1) LPS treatment for 24 and 48 h increased the viability of HSC-3 cells; whereas, celecoxib decreased cell viability in a dose- and time-dependent manner. 2) The proliferation of LPS-treated HSC-3 cells was significantly inhibited by treatment with celecoxib (100 µM for 48 h). 3) Compared with untreated cells, the treatment of HSC-3 cells with 100 µM celecoxib downregulated the protein expression…	Pg-derived LPS can stimulate tumor growth by interacting with OSCC cells. Secondly, celecoxib could be used for the effective prevention and treatment of LPS-stimulated OSCC.	Pg-derived LPS can stimulate the growth of OSCC tumors. Celecoxib suppressed the proliferation of LPS-stimulated OSCC cells and inhibited tumor growth by increasing p21 expression levels and inducing apoptosis in OSCC xenografts.	TUNEL: terminal deoxynucleotidyl-transferase-mediated dUTP nick end labeling OSCC: Oral squamous cell carcinoma Pg: Porphyromonas gingivalis LPS: Lipopolysaccharides MTT: 3‑(4,5‑dimethylthiazol‑2‑yl)‑2,5‑diphenyltetrazolium bromide COX: Cyclooxygenase
Woo 2017	Oral cancer cells sustainedly infected with Porphyromonas gingivalis exhibit resistance to Taxol and have higher metastatic potential	The study aimed to examine whether prolonged and repeated Pg infection could affect the responsiveness of tumor xenografts to Taxol in mice.	Mice	BALB/c-nu	Xenograft chemotherapeutic experiment: Control (left flank) Pg (right flank) Taxol treatment without Pg Taxol treatment with Pg	6	Not applied	Pg-infected OSC-20 cells twice a week for 5 week	1) Xenograft chemotherapeutic: uninfected and chronically infected OSC-20 cells were injected twice subcutaneously into the left and right back, respectively, of nude mice. Two weeks after the injection, 10 mg/kg of Taxol or vehicle was infused intraperitoneally twice a week for 4 weeks. In addition, mice were treated with 10 mg/kg of DAPT (inhibitor of Notch activation) with or without 5nM of Ta…	4 weeks	1) Histology (H&E; Tumor mass and lung tissue) 2) Western blot (primary antibody: anti-NICD, Notch1 and β-actin) 3) Luminex assay (serum; human MMP panel 2 kit)	Not applied	1) Tumors induced by uninfected control OSC-20 cells were significantly larger than those induced by Pg-infected cells. 2) There was no definitive difference in histologic grade or morphological features between tumors induced by uninfected and Pg-infected OSC-20 cells. 3) The suppressive effect of Taxol on the growth rate of tumors was significantly greater in control xenografts, as compared wit…	OSC-20 (Tongue SCC)	Pg 381	1) The cells were infected with a live Pg strain 381 at an MOI of 100 for 2 h. 2) The cells were repeatedly infected with Pg twice a week for 1, 2, 3, 4 and 5 weeks. 3) Cells were treated with various concentrations of Taxol (0, 0.625, 1.25, 2.5, and 5 nM) for 24 or 48 h (pretreated with or without NICD transfection)	2, 24, 28 h; 1, 2, 3, 4 and 5 weeks	1) Western blot analysis (primary antibodies: Notch1, NICD, and actin) 2) RT-qPCR (Hes1 and Hey and GAPDH) 3) Luciferase assay [4× CSL reporter plasmids (0.5 μg each)] 4) MTT assay 5) Cell viability in a nonadherent and agitated state	1) Pg-infected OSC-20 cells displayed retarded growth in comparison with non-infected cells. 2) Protein levels of NICD were significantly increased over time in OSC-20 cells with a Pg infection. 3) Activation of Notch1 in infected OSC-20 cells was confirmed with significant stimulation of CSL promoter activity detected by a luciferase assay, as well as changes in the mRNA levels of Hes1 and Hey1.…	Chronic Pg infection plays an important role in allowing OSCC cells to develop chemoresistance in a Notch1-dependent manner. Notch signaling pathway has a central role in mediating the chemoresistance of chronically infected oral cancer cells. OSCC combined with repetitive Pg infections infections resembling chronic periodontitis developed higher metastatic potential through the activation of the…	Sustained infection with Pg, a major pathogen responsible for chronic periodontitis, promotes distant metastasis of oral cancer, as well as its resistance to anti cancer agents.	OSCC: Oral squamous cell carcinoma SCC: Squamous cell carcinoma NICD: Notch intracellular domain H&E: Hematoxylin and eosin MTT: 3‑(4,5‑dimethylthiazol‑2‑yl)‑2,5‑diphenyltetrazolium bromide MMP: Matrix metalloproteinases Pg: Porphyromonas gingivalis MOI: Multiplicity of infection GAPDH: Glyceraldehyde-3-phosphate dehydrogenase
